# Supplementary material for: miR-21-3p Regulates Influenza A Virus Replication by Targeting Histone Deacetylase-8
Source: Front Cell Infect Microbiol. 2018 May 25;8:175. doi: 10.3389/fcimb.2018.00175 (PMC5981164; doi:10.3389/fcimb.2018.00175)
Supplement: Table S2 — (Microsoft Excel format). GO and KEGG pathway analysis of targets of dysregulated miRNAs during IAV infection. [file Table_2.XLSX]

## Sheet: GOTERM_BP
GO (biological process enrichment) analysis
Category	Term	Count	%	PValue	Genes	List Total	Pop Hits	Pop Total	Fold Enrichment	Bonferroni	Benjamini	FDR
GOTERM_BP_FAT	GO:0007409~axonogenesis	67	2.37168	3.99387e-11	5781, 5578, 4851, 4897, 288, 3480, 7852, 2290, 10716, 6616, 64843, 2049, 9638, 11041, 9637, 9253, 6092, 1385, 5649, 8633, 8828, 8829, 114798, 9706, 5314, 1813, 5879, 4692, 2118, 1959, 9369, 57556, 8650, 5080, 5459, 84612, 51062, 64919, 2596, 4908, 1462, 23114, 60, 8997, 6477, 1267, 1641, 9378, 9890, 8851, 658, 596, 2045, 152330, 323, 8609, 2736, 351, 6387, 23499, 11023, 146760, 4628, 56288, 1630,…	2064	193	13528	2.27531	1.70778e-07	1.70778e-07	7.4754e-08
GOTERM_BP_FAT	GO:0006793~phosphorus metabolic process	220	7.78761	3.15072e-10	146057, 10342, 6775, 11099, 3082, 3480, 51086, 6356, 533, 2011, 85464, 2205, 4217, 204851, 4214, 4215, 1326, 149420, 5649, 27, 208, 9874, 8867, 56924, 7204, 440275, 1457, 1456, 1453, 5618, 1452, 1454, 25778, 10087, 7042, 1843, 728, 54472, 51199, 4638, 1849, 375449, 1845, 515, 9890, 65267, 65061, 8851, 79834, 816, 817, 92235, 130399, 523, 10494, 150094, 529, 121512, 526, 10746, 5128, 2580, 5127, 2…	2064	973	13528	1.48195	1.34725e-06	6.73623e-07	5.89725e-07
GOTERM_BP_FAT	GO:0006796~phosphate metabolic process	220	7.78761	3.15072e-10	146057, 10342, 6775, 11099, 3082, 3480, 51086, 6356, 533, 2011, 85464, 2205, 4217, 204851, 4214, 4215, 1326, 149420, 5649, 27, 208, 9874, 8867, 56924, 7204, 440275, 1457, 1456, 1453, 5618, 1452, 1454, 25778, 10087, 7042, 1843, 728, 54472, 51199, 4638, 1849, 375449, 1845, 515, 9890, 65267, 65061, 8851, 79834, 816, 817, 92235, 130399, 523, 10494, 150094, 529, 121512, 526, 10746, 5128, 2580, 5127, 2…	2064	973	13528	1.48195	1.34725e-06	6.73623e-07	5.89725e-07
GOTERM_BP_FAT	GO:0045893~positive regulation of transcription, DNA-dependent	125	4.42478	4.3985e-10	3725, 1316, 221937, 2295, 2296, 1387, 2294, 7068, 7161, 6496, 10716, 6495, 22807, 6095, 7547, 4214, 79718, 6688, 1385, 50616, 4297, 6880, 4299, 51621, 80034, 55553, 406, 6777, 6602, 2022, 5454, 2624, 114803, 389692, 2627, 9575, 2626, 2310, 28996, 7422, 23426, 64919, 4800, 253461, 22926, 4801, 4781, 4094, 10413, 29966, 2309, 9759, 6667, 10499, 2963, 6672, 4773, 2186, 6657, 6595, 7021, 6722, 9969, …	2064	477	13528	1.71757	1.8808e-06	6.26933e-07	8.23275e-07
GOTERM_BP_FAT	GO:0000904~cell morphogenesis involved in differentiation	76	2.69027	5.78078e-10	5781, 5578, 9241, 4851, 3082, 2335, 4897, 288, 3480, 2103, 7852, 2290, 6616, 10716, 64843, 2049, 9638, 11041, 9637, 9253, 6092, 1385, 5649, 8633, 3182, 8828, 8829, 114798, 8452, 9706, 3915, 5314, 1813, 5879, 4692, 2118, 1959, 9369, 57556, 8650, 5080, 5459, 84612, 51062, 7042, 53405, 64919, 2596, 4908, 1462, 23114, 60, 8997, 6477, 1267, 1641, 9378, 9890, 8851, 658, 596, 2045, 152330, 323, 8609, 27…	2064	244	13528	2.04149	2.47186e-06	6.17966e-07	1.082e-06
GOTERM_BP_FAT	GO:0010628~positive regulation of gene expression	145	5.13274	6.20669e-10	3725, 1316, 221937, 2295, 2296, 1387, 2294, 7068, 56916, 7161, 10138, 6496, 10716, 6495, 22807, 6095, 7547, 4214, 79718, 6688, 1385, 50616, 4297, 6880, 4299, 51621, 80034, 55553, 406, 6777, 6602, 2022, 5454, 2624, 114803, 389692, 2627, 9575, 2626, 1786, 2310, 1789, 28996, 7422, 23426, 253461, 4800, 64919, 23090, 22926, 4801, 4781, 4094, 392255, 10413, 23522, 29966, 890, 2309, 9759, 6667, 10499, 2…	2064	581	13528	1.63575	2.65398e-06	5.30796e-07	1.16172e-06
GOTERM_BP_FAT	GO:0048667~cell morphogenesis involved in neuron differentiation	68	2.40708	6.7749e-10	5781, 5578, 4851, 4897, 288, 3480, 7852, 2290, 10716, 6616, 64843, 2049, 9638, 11041, 9637, 9253, 6092, 1385, 5649, 8633, 8828, 8829, 114798, 9706, 5314, 1813, 5879, 4692, 2118, 1959, 9369, 57556, 8650, 5080, 5459, 84612, 51062, 53405, 64919, 2596, 4908, 1462, 23114, 60, 8997, 6477, 1267, 1641, 9378, 9890, 8851, 658, 596, 2045, 152330, 323, 8609, 2736, 351, 6387, 23499, 11023, 146760, 4628, 56288…	2064	209	13528	2.13249	2.89694e-06	4.82824e-07	1.26807e-06
GOTERM_BP_FAT	GO:0051254~positive regulation of RNA metabolic process	125	4.42478	7.7408e-10	3725, 1316, 221937, 2295, 2296, 1387, 2294, 7068, 7161, 6496, 10716, 6495, 22807, 6095, 7547, 4214, 79718, 6688, 1385, 50616, 4297, 6880, 4299, 51621, 80034, 55553, 406, 6777, 6602, 2022, 5454, 2624, 114803, 389692, 2627, 9575, 2626, 2310, 28996, 7422, 23426, 64919, 4800, 253461, 22926, 4801, 4781, 4094, 10413, 29966, 2309, 9759, 6667, 10499, 2963, 6672, 4773, 2186, 6657, 6595, 7021, 6722, 9969, …	2064	481	13528	1.70329	3.30996e-06	4.72852e-07	1.44886e-06
GOTERM_BP_FAT	GO:0045941~positive regulation of transcription	141	4.99115	9.74057e-10	3725, 1316, 221937, 2295, 2296, 1387, 2294, 7068, 56916, 7161, 10138, 6496, 10716, 6495, 22807, 6095, 7547, 4214, 79718, 6688, 1385, 50616, 4297, 6880, 4299, 51621, 80034, 55553, 406, 6777, 6602, 2022, 5454, 2624, 114803, 389692, 2627, 9575, 2626, 2310, 28996, 7422, 23426, 253461, 4800, 64919, 23090, 22926, 4801, 4781, 4094, 392255, 10413, 23522, 29966, 890, 2309, 9759, 6667, 10499, 27302, 2963, …	2064	564	13528	1.63857	4.16506e-06	5.20633e-07	1.82316e-06
GOTERM_BP_FAT	GO:0006357~regulation of transcription from RNA polymerase II promoter	172	6.0885	1.1168e-09	3725, 687, 23512, 8535, 1316, 1106, 6874, 23462, 1105, 221937, 1523, 2296, 4613, 29915, 1387, 7068, 6496, 10716, 6495, 22807, 6493, 6095, 9441, 7547, 4214, 79718, 6688, 1385, 50616, 4297, 6880, 51621, 10472, 80034, 55553, 1810, 406, 6777, 6603, 6602, 2022, 5932, 5454, 2624, 389692, 2627, 2626, 9575, 27086, 1786, 1788, 55869, 2310, 28996, 1998, 7422, 253461, 4800, 64919, 22926, 6944, 23429, 4781, …	2064	727	13528	1.55066	4.77544e-06	5.30605e-07	2.09034e-06
GOTERM_BP_FAT	GO:0045935~positive regulation of nucleobase, nucleoside, nucleotide and nucleic acid metabolic process	152	5.38053	1.4225e-09	3725, 1316, 8741, 8742, 221937, 2295, 2296, 3480, 3481, 1387, 2294, 56916, 7068, 7161, 10138, 6496, 10716, 6495, 22807, 6095, 7547, 4214, 79718, 6688, 1385, 50616, 4297, 122042, 6880, 4299, 51621, 80034, 55553, 406, 407977, 6777, 6602, 2022, 5454, 2624, 114803, 19, 389692, 2627, 9575, 2626, 2310, 28996, 7422, 23426, 253461, 4800, 64919, 23090, 22926, 4801, 4781, 4094, 392255, 10413, 23522, 29966,…	2064	624	13528	1.59655	6.0826e-06	6.08261e-07	2.66252e-06
GOTERM_BP_FAT	GO:0048812~neuron projection morphogenesis	68	2.40708	1.65065e-09	5781, 5578, 4851, 4897, 288, 3480, 7852, 2290, 10716, 6616, 64843, 2049, 1756, 9638, 11041, 9637, 9253, 6092, 1385, 5649, 8633, 8828, 8829, 114798, 9706, 5314, 1813, 5879, 4692, 2118, 1959, 9369, 57556, 8650, 5080, 5459, 84612, 51062, 64919, 2596, 4908, 1462, 23114, 60, 8997, 6477, 1267, 1641, 9378, 9890, 8851, 658, 596, 2045, 152330, 323, 8609, 2736, 351, 6387, 23499, 11023, 146760, 4628, 56288,…	2064	213	13528	2.09244	7.05815e-06	6.41652e-07	3.08955e-06
GOTERM_BP_FAT	GO:0030182~neuron differentiation	115	4.0708	2.09849e-09	10152, 26468, 4897, 124590, 288, 1523, 3480, 7161, 2290, 6616, 10716, 9638, 9637, 6095, 3714, 9253, 6092, 1385, 5649, 5830, 114798, 84687, 1813, 4692, 5454, 6801, 9369, 57556, 2624, 8650, 221914, 84612, 7042, 53405, 7422, 64919, 2596, 1462, 23114, 6477, 1267, 1641, 9378, 8854, 9890, 8851, 596, 323, 2776, 767558, 136319, 6387, 23499, 11023, 146760, 203068, 4628, 1630, 55079, 5818, 6657, 6722, 3110…	2064	438	13528	1.72087	8.9731e-06	7.47761e-07	3.92778e-06
GOTERM_BP_FAT	GO:0010557~positive regulation of macromolecule biosynthetic process	156	5.52212	4.06313e-09	3725, 1316, 221937, 2295, 2296, 3480, 3481, 1387, 2294, 56916, 7068, 2205, 7161, 10138, 6496, 10716, 6495, 22807, 6095, 7547, 4214, 79718, 6688, 1385, 50616, 4297, 208, 6880, 4299, 51621, 80034, 55553, 406, 10148, 6777, 6602, 2022, 5454, 2624, 114803, 389692, 2627, 2626, 9575, 2310, 7042, 28996, 7422, 23426, 253461, 4800, 64919, 23090, 10013, 22926, 4801, 4781, 4094, 392255, 10413, 23522, 29966, …	2064	654	13528	1.5634	1.73738e-05	1.33645e-06	7.60502e-06
GOTERM_BP_FAT	GO:0048858~cell projection morphogenesis	74	2.61947	4.43566e-09	5781, 5578, 4851, 4897, 288, 3480, 7852, 2290, 6616, 10716, 64843, 2049, 1756, 9638, 11041, 9637, 9253, 6092, 25937, 1385, 5649, 9480, 8195, 8633, 8828, 8829, 114798, 9706, 5314, 1813, 5879, 4692, 2118, 5108, 1959, 9369, 57556, 8650, 5080, 5459, 84612, 51062, 64919, 2596, 4908, 1462, 23114, 60, 8997, 6477, 1267, 1641, 9378, 9890, 8851, 658, 596, 2045, 152330, 323, 8609, 2736, 351, 2302, 6387, 234…	2064	245	13528	1.97966	1.89667e-05	1.35478e-06	8.3023e-06
GOTERM_BP_FAT	GO:0006468~protein amino acid phosphorylation	158	5.59292	5.30787e-09	7535, 10152, 10818, 146057, 51225, 10342, 6775, 3082, 27330, 9748, 6416, 3480, 51086, 6356, 10922, 2011, 2205, 84206, 9043, 4217, 8491, 204851, 9448, 4214, 4215, 5170, 1902, 3551, 1385, 1326, 149420, 5649, 27, 208, 9874, 1616, 23476, 56924, 7204, 1612, 440275, 1457, 1456, 1453, 1452, 5618, 1454, 22858, 25778, 10087, 2078, 7042, 728, 28996, 8649, 51199, 4638, 5562, 23097, 375449, 57551, 392255, 57…	2064	667	13528	1.55258	2.26962e-05	1.5131e-06	9.93483e-06
GOTERM_BP_FAT	GO:0045449~regulation of transcription	493	17.4513	8.96183e-09	8880, 79800, 23512, 146050, 2005, 6775, 147807, 1316, 6874, 6871, 282890, 221937, 146434, 3481, 29915, 22803, 6496, 10716, 6495, 22807, 6493, 79811, 6095, 204851, 79718, 26009, 6883, 6884, 50616, 6880, 7343, 79618, 1810, 406, 6777, 2022, 84295, 7227, 138151, 7329, 284685, 27086, 25776, 23635, 7335, 22926, 6749, 23522, 55205, 323, 284695, 80854, 59336, 2963, 388567, 10608, 2960, 8431, 8848, 10745,…	2064	2601	13528	1.24231	3.83201e-05	2.39505e-06	1.6774e-05
GOTERM_BP_FAT	GO:0051173~positive regulation of nitrogen compound metabolic process	152	5.38053	1.39175e-08	3725, 1316, 8741, 8742, 221937, 2295, 2296, 3480, 3481, 1387, 2294, 56916, 7068, 7161, 10138, 6496, 10716, 6495, 22807, 6095, 7547, 4214, 79718, 6688, 1385, 50616, 4297, 122042, 6880, 4299, 51621, 80034, 55553, 406, 407977, 6777, 6602, 2022, 5454, 2624, 114803, 19, 389692, 2627, 9575, 2626, 2310, 28996, 7422, 23426, 253461, 4800, 64919, 23090, 22926, 4801, 4781, 4094, 392255, 10413, 23522, 29966,…	2064	644	13528	1.54697	5.95093e-05	3.50065e-06	2.60496e-05
GOTERM_BP_FAT	GO:0032990~cell part morphogenesis	75	2.65487	1.46624e-08	5781, 5578, 4851, 4897, 288, 3480, 7852, 2290, 6616, 10716, 64843, 2049, 1756, 9638, 11041, 9637, 9253, 6092, 25937, 1385, 5649, 9480, 8195, 8633, 8828, 8829, 114798, 9706, 5314, 1813, 5879, 4692, 2118, 5108, 1959, 9369, 57556, 8650, 10087, 5080, 5459, 84612, 51062, 64919, 2596, 4908, 1462, 23114, 60, 8997, 6477, 1267, 1641, 9378, 9890, 8851, 658, 596, 2045, 152330, 323, 8609, 2736, 351, 2302, 63…	2064	256	13528	1.92019	6.26944e-05	3.48313e-06	2.74439e-05
GOTERM_BP_FAT	GO:0000902~cell morphogenesis	95	3.36283	2.61374e-08	5781, 5578, 9241, 4851, 3082, 2335, 4897, 288, 3480, 387, 2294, 2103, 2011, 7852, 2290, 6616, 10716, 64843, 2049, 1756, 9638, 9637, 11041, 9253, 6092, 25937, 1385, 5649, 9480, 8195, 134549, 8633, 3182, 8828, 55553, 114798, 8829, 8452, 9706, 3915, 5314, 23122, 1813, 5879, 4692, 2118, 5108, 1959, 7471, 9369, 57556, 8650, 10087, 5080, 5459, 84612, 51062, 7042, 53405, 57619, 64919, 3987, 2596, 4908, …	2064	356	13528	1.74903	0.000111757	5.88228e-06	4.89219e-05
GOTERM_BP_FAT	GO:0009891~positive regulation of biosynthetic process	160	5.66372	3.32033e-08	3725, 1316, 221937, 2295, 2296, 3480, 3481, 1387, 2294, 56916, 7068, 2205, 7161, 10138, 6496, 10716, 6495, 22807, 6095, 7547, 4214, 79718, 6688, 1385, 50616, 4297, 122042, 208, 6880, 4299, 51621, 80034, 55553, 406, 10148, 6777, 6602, 2022, 5454, 2624, 114803, 19, 389692, 2627, 2626, 9575, 2310, 7042, 28996, 7422, 23426, 253461, 4800, 64919, 23090, 10013, 22926, 4801, 5562, 4781, 4094, 392255, 104…	2064	695	13528	1.5089	0.000141967	7.09883e-06	6.21471e-05
GOTERM_BP_FAT	GO:0031175~neuron projection development	74	2.61947	3.40932e-08	10152, 5781, 5578, 4851, 4897, 288, 3480, 7852, 2290, 6616, 10716, 64843, 2049, 1756, 9638, 11041, 9637, 9253, 6092, 1385, 5649, 8633, 8828, 8829, 114798, 9706, 84687, 5314, 1813, 5879, 4692, 2118, 6801, 1959, 9369, 57556, 8650, 5080, 5459, 84612, 51062, 64919, 2596, 4908, 4133, 1462, 23114, 60, 8997, 6477, 1267, 1641, 9378, 9890, 8851, 5728, 658, 596, 2045, 152330, 323, 8609, 2736, 351, 6387, 23…	2064	256	13528	1.89459	0.000145772	6.942e-06	6.38128e-05
GOTERM_BP_FAT	GO:0030030~cell projection organization	97	3.43363	3.53675e-08	10152, 4897, 288, 3480, 2290, 10716, 6616, 79582, 9638, 9637, 9253, 6092, 1902, 1385, 5649, 89846, 8195, 114798, 92154, 84687, 1813, 4692, 6801, 9369, 57556, 8650, 84612, 53405, 64919, 2596, 1462, 5962, 23114, 1267, 6477, 1641, 9378, 9890, 8851, 596, 323, 5341, 2302, 7320, 23499, 6387, 11023, 146760, 4628, 11127, 121512, 1630, 55079, 5818, 55785, 2054, 5781, 5578, 4851, 23175, 2245, 7852, 1770, 2…	2064	368	13528	1.72762	0.00015122	6.87414e-06	6.6198e-05
GOTERM_BP_FAT	GO:0045944~positive regulation of transcription from RNA polymerase II promoter	97	3.43363	5.41484e-08	6657, 6595, 3725, 7021, 6722, 9969, 5915, 7707, 4851, 1316, 8573, 22937, 6928, 2296, 1051, 1387, 6314, 7068, 6660, 5326, 6496, 10716, 22807, 6495, 6664, 5077, 6095, 7547, 57496, 4214, 79718, 6310, 25937, 1385, 50616, 4297, 6880, 51621, 10370, 9480, 55553, 80034, 8631, 406, 6777, 9314, 2113, 23414, 2022, 6935, 4087, 6934, 5454, 861, 7003, 11278, 1959, 23054, 2624, 5087, 2033, 389692, 5083, 3169, 2…	2064	371	13528	1.71365	0.000231512	1.00668e-05	0.00010135
GOTERM_BP_FAT	GO:0007411~axon guidance	40	1.41593	5.46677e-08	1959, 9369, 57556, 5459, 5080, 288, 2596, 7852, 4908, 2290, 23114, 10716, 6477, 64843, 2049, 9378, 9638, 9637, 8851, 11041, 658, 2045, 6092, 152330, 8609, 323, 2736, 5649, 351, 6387, 11023, 8828, 8633, 8829, 4628, 1630, 5879, 2118, 55079, 5818	2064	107	13528	2.45019	0.000233732	9.73991e-06	0.000102322
GOTERM_BP_FAT	GO:0031328~positive regulation of cellular biosynthetic process	157	5.55752	6.18203e-08	3725, 1316, 221937, 2295, 2296, 3480, 3481, 1387, 2294, 56916, 7068, 2205, 7161, 10138, 6496, 10716, 6495, 22807, 6095, 7547, 4214, 79718, 6688, 1385, 50616, 4297, 122042, 208, 6880, 4299, 51621, 80034, 55553, 406, 10148, 6777, 6602, 2022, 5454, 2624, 114803, 19, 389692, 2627, 2626, 9575, 2310, 28996, 7422, 23426, 253461, 4800, 64919, 23090, 22926, 4801, 4781, 4094, 392255, 10413, 23522, 29966, 8…	2064	685	13528	1.50222	0.000264309	1.05737e-05	0.00011571
GOTERM_BP_FAT	GO:0035295~tube development	65	2.30088	1.0578e-07	6722, 5915, 9241, 4851, 57534, 1392, 10395, 7020, 1523, 2296, 4613, 2294, 7852, 3237, 6495, 6493, 3202, 5077, 6299, 7547, 3207, 8543, 6092, 3791, 1909, 93986, 3491, 8195, 7248, 8829, 23414, 2022, 25831, 4087, 5087, 2033, 317, 64759, 10672, 2627, 3169, 27086, 8092, 2626, 7472, 7474, 8817, 57619, 7422, 4781, 3170, 4015, 8854, 596, 93, 6667, 2736, 5727, 2737, 9839, 5469, 6387, 3975, 6910, 85416	2064	220	13528	1.93649	0.000452211	1.73965e-05	0.000197989
GOTERM_BP_FAT	GO:0032989~cellular component morphogenesis	101	3.57522	1.19239e-07	5781, 5578, 9241, 4851, 3082, 2335, 4897, 288, 3480, 387, 2294, 2103, 2011, 7852, 2290, 10716, 6616, 2049, 64843, 1756, 9638, 11041, 9637, 9253, 6092, 25937, 1385, 5649, 9480, 8633, 8828, 8195, 134549, 3182, 55553, 8829, 114798, 8452, 3915, 9706, 23363, 5314, 1813, 23122, 70, 5879, 4692, 2118, 825, 5108, 1959, 7471, 9369, 57556, 8650, 5080, 5459, 10087, 84612, 51062, 7042, 53405, 57619, 64919, 39…	2064	397	13528	1.66746	0.000509735	1.88837e-05	0.000223181
GOTERM_BP_FAT	GO:0006928~cell motion	115	4.0708	2.47213e-07	10152, 5168, 51225, 26468, 8741, 2335, 8742, 4897, 288, 2296, 2290, 10716, 6495, 9638, 9637, 285335, 8874, 6092, 8936, 5362, 5649, 10092, 5830, 6405, 10096, 3915, 407977, 23122, 1813, 2022, 4692, 5454, 9369, 57556, 10672, 14, 7042, 2596, 1462, 23114, 6477, 1641, 9378, 8851, 323, 146754, 796, 2302, 6387, 23499, 11023, 396, 203068, 4628, 1630, 55079, 5818, 6722, 6656, 7026, 5578, 81669, 7852, 1770,…	2064	475	13528	1.58682	0.00105652	3.77522e-05	0.000462711
GOTERM_BP_FAT	GO:0006350~transcription	399	14.1239	3.30775e-07	8880, 23512, 146050, 6775, 147807, 1316, 6874, 6871, 282890, 221937, 146434, 22803, 10716, 22807, 6493, 79811, 6095, 204851, 79718, 26009, 6883, 6884, 6880, 7343, 79618, 1810, 406, 6777, 84295, 7227, 284685, 27086, 22926, 6749, 23522, 55205, 328, 284695, 80854, 59336, 2963, 10608, 2960, 8431, 8848, 10745, 6595, 3110, 146198, 5915, 55904, 10856, 653121, 8467, 51274, 2103, 5326, 2104, 3237, 5324, 5…	2064	2101	13528	1.24472	0.00141339	4.8771e-05	0.000619115
GOTERM_BP_FAT	GO:0016310~phosphorylation	174	6.15929	4.78817e-07	7535, 10152, 10818, 146057, 51225, 10342, 6775, 3082, 27330, 9748, 6416, 3480, 51086, 6356, 533, 10922, 2011, 2205, 84206, 9043, 4217, 8491, 204851, 9448, 4214, 4215, 5170, 1902, 3551, 1385, 1326, 149420, 5649, 27, 208, 9874, 1616, 23476, 4830, 56924, 7204, 1612, 440275, 1457, 1456, 1453, 1452, 5618, 9807, 1454, 22858, 25778, 10087, 2078, 7042, 728, 28996, 54472, 8649, 51199, 4638, 5562, 245973, …	2064	800	13528	1.42555	0.00204533	6.8245e-05	0.000896205
GOTERM_BP_FAT	GO:0048666~neuron development	87	3.07965	6.6328e-07	10152, 6722, 6656, 5781, 5578, 4851, 26468, 4897, 288, 3480, 7852, 7161, 2290, 6616, 10716, 64843, 2049, 1756, 9638, 9637, 11041, 9253, 2063, 6092, 1385, 5649, 9480, 8633, 8828, 114798, 8829, 4978, 9706, 84687, 5314, 1813, 5879, 4692, 2118, 6801, 1959, 9369, 57556, 8650, 5080, 5459, 84612, 51062, 7042, 53405, 7422, 64919, 2596, 4908, 4133, 1462, 23114, 60, 8997, 6477, 1267, 1641, 9378, 9890, 8851…	2064	339	13528	1.68207	0.00283217	9.14857e-05	0.00124147
GOTERM_BP_FAT	GO:0007389~pattern specification process	72	2.54867	9.8843e-07	3110, 10818, 7026, 4853, 648, 9241, 4851, 57534, 6928, 2294, 7852, 3237, 2290, 6496, 579, 6495, 6493, 3202, 7547, 204851, 3207, 4297, 5649, 444, 1909, 10370, 3491, 3955, 8195, 8829, 2022, 6935, 4087, 56603, 1959, 7471, 51715, 3215, 5087, 2033, 10672, 2626, 8092, 5080, 6045, 28996, 57619, 7422, 5308, 3170, 8854, 7528, 3229, 658, 93, 3225, 92, 10683, 2736, 5727, 2737, 9839, 2302, 5090, 6387, 1399, …	2064	267	13528	1.76744	0.00421761	0.00013207	0.00185005
GOTERM_BP_FAT	GO:0010604~positive regulation of macromolecule metabolic process	182	6.44248	1.30155e-06	3725, 1316, 8741, 8742, 221937, 2295, 2296, 3480, 3481, 1387, 2294, 56916, 7068, 2205, 7161, 10138, 6496, 10716, 6495, 22807, 6095, 7547, 4214, 79718, 6688, 10533, 1385, 50616, 4297, 208, 6880, 4299, 51621, 1909, 80034, 55553, 406, 407977, 10148, 6777, 51434, 6602, 2022, 5454, 57154, 2624, 114803, 389692, 2627, 2626, 9575, 1786, 2310, 1789, 7042, 28996, 7422, 23426, 253461, 4800, 64919, 23090, 10…	2064	857	13528	1.39192	0.00554995	0.000168635	0.0024361
GOTERM_BP_FAT	GO:0051252~regulation of RNA metabolic process	346	12.2478	1.55756e-06	3725, 4209, 79800, 23512, 2005, 100169890, 6775, 146050, 1316, 6874, 6207, 282890, 146434, 221937, 3481, 29915, 4613, 56731, 7068, 389114, 7161, 6496, 10716, 22807, 6495, 6493, 1488, 6095, 4214, 79718, 23269, 50616, 54993, 6880, 4603, 10472, 4602, 7343, 55553, 79618, 1810, 406, 6603, 6777, 6602, 2022, 7227, 4774, 7329, 284685, 27086, 2313, 25776, 2310, 55869, 645630, 4097, 1998, 57616, 253461, 73…	2064	1813	13528	1.25084	0.00663799	0.000195867	0.00291526
GOTERM_BP_FAT	GO:0007167~enzyme linked receptor protein signaling pathway	85	3.00885	3.60835e-06	3725, 10818, 5781, 10342, 23235, 3084, 6464, 9241, 3082, 2253, 2296, 3480, 3481, 3340, 2675, 1979, 220077, 2049, 2066, 100132336, 5793, 10140, 5796, 4214, 2060, 2263, 3791, 1385, 1796, 208, 1942, 2889, 100134291, 8829, 2885, 7074, 6777, 9788, 3643, 2022, 7204, 9158, 4692, 2059, 6654, 4087, 5789, 64750, 57154, 5618, 2788, 26060, 56940, 867, 7042, 8817, 28996, 51199, 7422, 84159, 8239, 2979, 4058, …	2064	342	13528	1.62898	0.0153109	0.000440741	0.0067536
GOTERM_BP_FAT	GO:0006355~regulation of transcription, DNA-dependent	334	11.823	8.35564e-06	3725, 4209, 79800, 23512, 2005, 100169890, 6775, 146050, 1316, 6874, 282890, 146434, 221937, 3481, 29915, 4613, 56731, 7068, 389114, 7161, 6496, 10716, 22807, 6495, 6493, 1488, 6095, 4214, 79718, 23269, 50616, 54993, 6880, 4603, 10472, 4602, 7343, 55553, 79618, 1810, 406, 6603, 6777, 6602, 2022, 7227, 4774, 7329, 284685, 27086, 2313, 25776, 2310, 55869, 4097, 1998, 57616, 253461, 7335, 1993, 2311…	2064	1773	13528	1.2347	0.0350981	0.000991977	0.0156382
GOTERM_BP_FAT	GO:0010629~negative regulation of gene expression	114	4.0354	9.11405e-06	192669, 23512, 3084, 8535, 23462, 221937, 1523, 2295, 23468, 7068, 10138, 6496, 6493, 1488, 79718, 6688, 1616, 10472, 55553, 1810, 2022, 51592, 7227, 8553, 138151, 90459, 7329, 27086, 1786, 25776, 1788, 55869, 1789, 28996, 83463, 23090, 57690, 6944, 23119, 23429, 23112, 23522, 29966, 7529, 54602, 1112, 9759, 796, 5569, 2302, 10499, 11023, 51317, 10608, 6672, 150094, 8431, 2186, 6657, 6595, 7026, …	2064	504	13528	1.48251	0.0382222	0.00105274	0.0170576
GOTERM_BP_FAT	GO:0030900~forebrain development	45	1.59292	1.14375e-05	6657, 10818, 7471, 6656, 7026, 2624, 317, 9241, 4851, 26468, 8650, 5080, 10395, 334, 3340, 153241, 7161, 4781, 2290, 6496, 2066, 8854, 6714, 9253, 6506, 2776, 1385, 2736, 5649, 2737, 9839, 351, 5830, 93986, 8195, 7248, 3975, 2534, 23028, 4628, 1813, 5879, 55079, 5454, 85416	2064	152	13528	1.94041	0.0477304	0.0012862	0.0214056
GOTERM_BP_FAT	GO:0016481~negative regulation of transcription	105	3.71681	1.28821e-05	23512, 3084, 8535, 23462, 221937, 1523, 2295, 23468, 7068, 10138, 6496, 6493, 1488, 79718, 6688, 1616, 10472, 55553, 1810, 2022, 51592, 7227, 8553, 138151, 7329, 27086, 1786, 25776, 1788, 55869, 1789, 28996, 83463, 23090, 6944, 23119, 23429, 23522, 29966, 7529, 1112, 9759, 796, 5569, 2302, 10499, 11023, 10608, 51317, 6672, 150094, 8431, 2186, 6657, 6595, 7026, 7707, 5915, 6925, 51132, 9612, 5796,…	2064	459	13528	1.49934	0.0535947	0.00141142	0.024109
GOTERM_BP_FAT	GO:0048598~embryonic morphogenesis	76	2.69027	1.44526e-05	6657, 50937, 10818, 4853, 5915, 9241, 4851, 57534, 2253, 10395, 55084, 124590, 7020, 2296, 3340, 2294, 2103, 3237, 2290, 579, 6495, 4154, 3202, 5077, 3714, 3207, 8543, 2672, 64327, 28982, 8195, 7248, 8452, 9314, 6935, 4087, 6934, 56603, 25831, 7471, 1889, 51715, 3215, 5087, 317, 2626, 8092, 5459, 8613, 7474, 80856, 53405, 6045, 57619, 3170, 8854, 93, 3225, 92, 2776, 2736, 6667, 5727, 2737, 9839, …	2064	307	13528	1.62255	0.0599288	0.0015438	0.0270477
GOTERM_BP_FAT	GO:0031327~negative regulation of cellular biosynthetic process	123	4.35398	1.86206e-05	192669, 23512, 79589, 3084, 8535, 23462, 221937, 2295, 1523, 23468, 3481, 7068, 1979, 10138, 6496, 6493, 1488, 675, 79718, 6688, 1909, 10472, 1616, 55553, 1810, 2022, 440275, 51592, 7227, 8553, 138151, 7329, 27086, 1786, 25776, 1788, 55869, 1789, 28996, 83463, 23090, 6944, 23119, 5562, 23429, 23522, 29966, 7529, 1112, 9759, 796, 5569, 5341, 2302, 10499, 11023, 51317, 10608, 6672, 25913, 150094, 4…	2064	561	13528	1.43703	0.0765351	0.00194013	0.0348468
GOTERM_BP_FAT	GO:0035239~tube morphogenesis	39	1.38053	1.95465e-05	6722, 5087, 317, 4851, 57534, 10672, 3169, 8092, 2626, 10395, 7020, 57619, 4613, 7422, 2294, 7852, 3237, 6495, 3170, 3202, 5077, 596, 7547, 3207, 8543, 3791, 2736, 2737, 5727, 9839, 1909, 6387, 3491, 8195, 7248, 8829, 2022, 85416, 25831	2064	127	13528	2.01273	0.0801841	0.00198806	0.0365792
GOTERM_BP_FAT	GO:0007507~heart development	57	2.0177	2.55663e-05	6722, 3084, 5915, 4851, 57534, 10395, 2296, 1525, 130497, 79602, 2066, 5077, 7547, 57496, 1909, 10370, 8195, 8828, 7248, 55553, 8829, 2257, 23363, 70, 3643, 23414, 2022, 4607, 10052, 4087, 7003, 5310, 1889, 23054, 2033, 2627, 27086, 2626, 10087, 25776, 7042, 5463, 8854, 5728, 93, 54583, 2776, 2736, 2737, 5727, 5469, 27302, 2280, 1399, 11127, 4628, 6910	2064	215	13528	1.73764	0.103559	0.00253916	0.047842
GOTERM_BP_FAT	GO:0009890~negative regulation of biosynthetic process	124	4.38938	3.18152e-05	192669, 23512, 79589, 3084, 8535, 23462, 221937, 2295, 1523, 23468, 3481, 7068, 1979, 10138, 6496, 6493, 1488, 675, 79718, 6688, 1909, 10472, 1616, 55553, 1810, 2022, 440275, 51592, 7227, 8553, 138151, 7329, 27086, 1786, 25776, 1788, 55869, 1789, 28996, 83463, 23090, 6944, 23119, 5562, 23429, 23522, 29966, 7529, 1112, 9759, 796, 5569, 5341, 2302, 10499, 11023, 51317, 10608, 6672, 25913, 150094, 4…	2064	573	13528	1.41837	0.127196	0.00308713	0.0595322
GOTERM_BP_FAT	GO:0051253~negative regulation of RNA metabolic process	85	3.00885	3.52925e-05	6657, 6595, 7026, 23512, 5915, 7707, 8535, 23462, 6207, 221937, 2295, 1523, 23468, 6496, 6493, 6925, 1488, 9612, 639, 5077, 63976, 5119, 79718, 10865, 6688, 2672, 25937, 1616, 10472, 10370, 135295, 93986, 6304, 3182, 55553, 1810, 9314, 23028, 23414, 2022, 6935, 23411, 4087, 10971, 25942, 11278, 7227, 8553, 3169, 221895, 7329, 27086, 8092, 1027, 1786, 84458, 25776, 1788, 55869, 8204, 1789, 645630,…	2064	362	13528	1.53898	0.140078	0.00334802	0.066037
GOTERM_BP_FAT	GO:0010558~negative regulation of macromolecule biosynthetic process	119	4.21239	3.70367e-05	192669, 23512, 79589, 3084, 8535, 23462, 221937, 1523, 2295, 23468, 7068, 1979, 10138, 6496, 6493, 1488, 675, 79718, 6688, 1616, 10472, 55553, 1810, 2022, 440275, 51592, 7227, 8553, 138151, 7329, 27086, 1786, 25776, 1788, 55869, 1789, 28996, 83463, 23090, 6944, 23119, 23429, 23522, 29966, 7529, 1112, 9759, 796, 5569, 2302, 10499, 11023, 51317, 10608, 25913, 6672, 150094, 4771, 8431, 2186, 6657, 6…	2064	547	13528	1.42588	0.146468	0.00343694	0.0692994
GOTERM_BP_FAT	GO:0043009~chordate embryonic development	79	2.79646	3.80637e-05	6722, 3110, 9241, 202018, 57534, 56243, 10395, 7020, 6928, 2296, 1051, 3340, 2294, 2103, 579, 6495, 4154, 3202, 639, 5077, 675, 57496, 8543, 84447, 9817, 1909, 10370, 28982, 10661, 7248, 8452, 23028, 23414, 6935, 5932, 4087, 6934, 25831, 5310, 7471, 23054, 1889, 2624, 3215, 5087, 2033, 317, 10672, 2627, 2626, 8092, 5080, 10087, 4097, 57619, 3987, 7082, 3170, 8854, 2551, 3225, 92, 54583, 7763, 106…	2064	331	13528	1.56431	0.150208	0.00345706	0.0712204
GOTERM_BP_FAT	GO:0007243~protein kinase cascade	86	3.04425	4.66184e-05	7535, 10818, 5781, 23235, 6775, 6464, 5578, 3082, 27330, 2911, 3480, 6416, 3481, 3340, 7852, 2011, 2205, 9043, 220077, 9693, 4217, 5601, 8491, 9448, 5589, 4214, 9306, 4215, 6548, 26524, 5603, 5609, 3551, 1902, 1796, 9064, 1852, 1942, 6196, 1616, 6197, 6198, 100134291, 2885, 6777, 1813, 3643, 9607, 5598, 1612, 161742, 5594, 5310, 7006, 5618, 7001, 56940, 22858, 10672, 7474, 728, 8649, 5515, 3454, …	2064	370	13528	1.52342	0.180733	0.00414441	0.0872204
GOTERM_BP_FAT	GO:0045934~negative regulation of nucleobase, nucleoside, nucleotide and nucleic acid metabolic process	112	3.9646	5.07312e-05	23512, 3084, 8535, 23462, 6207, 221937, 1523, 2295, 23468, 7068, 10138, 6496, 6493, 1488, 675, 79718, 6688, 1909, 1616, 10472, 55553, 1810, 2022, 51592, 7227, 8553, 138151, 7329, 27086, 1786, 25776, 1788, 55869, 1789, 645630, 28996, 83463, 23090, 6944, 23119, 23429, 729236, 23522, 29966, 7529, 1112, 9759, 796, 5569, 2302, 10499, 11023, 51317, 10608, 25913, 6672, 150094, 4771, 8431, 2186, 6657, 65…	2064	512	13528	1.43375	0.195015	0.0044174	0.0949117
GOTERM_BP_FAT	GO:0009792~embryonic development ending in birth or egg hatching	79	2.79646	5.27501e-05	6722, 3110, 9241, 202018, 57534, 56243, 10395, 7020, 6928, 2296, 1051, 3340, 2294, 2103, 579, 6495, 4154, 3202, 639, 5077, 675, 57496, 8543, 84447, 9817, 1909, 10370, 28982, 10661, 7248, 8452, 23028, 23414, 6935, 5932, 4087, 6934, 25831, 5310, 7471, 23054, 1889, 2624, 3215, 5087, 2033, 317, 10672, 2627, 2626, 8092, 5080, 10087, 4097, 57619, 3987, 7082, 3170, 8854, 2551, 3225, 92, 54583, 7763, 106…	2064	334	13528	1.55026	0.201935	0.00450114	0.0986871
GOTERM_BP_FAT	GO:0045892~negative regulation of transcription, DNA-dependent	83	2.93805	5.7221e-05	6657, 6595, 7026, 23512, 5915, 7707, 8535, 23462, 221937, 2295, 1523, 23468, 6496, 6493, 6925, 1488, 9612, 639, 5077, 63976, 5119, 79718, 10865, 6688, 2672, 25937, 1616, 10472, 10370, 93986, 6304, 3182, 55553, 1810, 9314, 23028, 23414, 2022, 23411, 6935, 4087, 10971, 25942, 11278, 7227, 8553, 3169, 221895, 7329, 27086, 8092, 1027, 1786, 84458, 25776, 1788, 8204, 55869, 1789, 5465, 6045, 28996, 84…	2064	356	13528	1.5281	0.217048	0.00478623	0.107047
GOTERM_BP_FAT	GO:0045664~regulation of neuron differentiation	39	1.38053	6.031e-05	6657, 5087, 9241, 4851, 57534, 8650, 3169, 5080, 4897, 1789, 150465, 3984, 387, 6660, 2290, 8997, 6495, 3170, 64843, 8851, 596, 9253, 6092, 152330, 2736, 1942, 4974, 6405, 8829, 10096, 9138, 7074, 7077, 396, 894, 7532, 3232, 4915, 5454	2064	133	13528	1.92193	0.227322	0.00494721	0.112823
GOTERM_BP_FAT	GO:0007242~intracellular signaling cascade	240	8.49558	7.92135e-05	10890, 6775, 3082, 59345, 9863, 3480, 153, 3481, 6869, 2011, 2205, 7161, 79602, 1979, 149111, 4217, 204851, 4214, 4215, 8874, 140460, 140461, 7879, 9874, 7074, 6777, 51762, 1813, 7200, 403, 161742, 5618, 19, 9886, 3845, 23011, 1843, 728, 54472, 121504, 554313, 8854, 65267, 323, 23620, 55103, 5341, 2827, 10499, 5335, 150094, 121512, 10746, 64283, 115, 23235, 5334, 55904, 5332, 846, 50650, 23179, 1…	2064	1256	13528	1.25241	0.287325	0.00637076	0.148161
GOTERM_BP_FAT	GO:0051172~negative regulation of nitrogen compound metabolic process	112	3.9646	9.03963e-05	23512, 3084, 8535, 23462, 6207, 221937, 1523, 2295, 23468, 7068, 10138, 6496, 6493, 1488, 675, 79718, 6688, 1909, 1616, 10472, 55553, 1810, 2022, 51592, 7227, 8553, 138151, 7329, 27086, 1786, 25776, 1788, 55869, 1789, 645630, 28996, 83463, 23090, 6944, 23119, 23429, 729236, 23522, 29966, 7529, 1112, 9759, 796, 5569, 2302, 10499, 11023, 51317, 10608, 25913, 6672, 150094, 4771, 8431, 2186, 6657, 65…	2064	519	13528	1.41441	0.320605	0.00713281	0.169061
GOTERM_BP_FAT	GO:0032870~cellular response to hormone stimulus	38	1.34513	0.000137591	115, 23235, 5781, 6464, 5577, 2788, 26060, 217, 59345, 23175, 1843, 2791, 3480, 3481, 109, 108, 1979, 79602, 2203, 1176, 26524, 5170, 5567, 8660, 208, 2805, 7320, 6198, 7436, 2549, 2885, 5573, 6777, 3667, 894, 7200, 3643, 30837	2064	133	13528	1.87265	0.444773	0.0106408	0.257217
GOTERM_BP_FAT	GO:0051270~regulation of cell motion	50	1.76991	0.000157294	5168, 51225, 10395, 3480, 3481, 6869, 7852, 7803, 9043, 2066, 3714, 5796, 91624, 4214, 25932, 22846, 3791, 10370, 6198, 6405, 9480, 8633, 8195, 8829, 6777, 5314, 2113, 1813, 3643, 5879, 5594, 10672, 1027, 5080, 14, 84612, 7042, 7422, 10013, 5728, 596, 8660, 27302, 6387, 2549, 6672, 3667, 4771, 56288, 6910	2064	193	13528	1.698	0.489643	0.0119397	0.294001
GOTERM_BP_FAT	GO:0001763~morphogenesis of a branching structure	25	0.884956	0.00016455	5087, 4851, 10672, 3169, 4613, 1501, 7422, 2294, 7852, 3237, 6495, 3170, 3202, 596, 2045, 3207, 3791, 2736, 2737, 1909, 6387, 3491, 8829, 1813, 2022	2064	74	13528	2.21428	0.505236	0.0122693	0.307543
GOTERM_BP_FAT	GO:0007169~transmembrane receptor protein tyrosine kinase signaling pathway	56	1.9823	0.000166571	10818, 23235, 10342, 5781, 6464, 3084, 3082, 2253, 2296, 3480, 3481, 3340, 2675, 1979, 2049, 220077, 2066, 5793, 100132336, 2060, 2263, 3791, 1796, 208, 1942, 2889, 8829, 2885, 7074, 6777, 9788, 3643, 2059, 4692, 9158, 6654, 5618, 26060, 867, 8817, 51199, 7422, 84159, 1176, 4058, 5728, 6714, 64599, 2044, 2045, 1969, 7763, 8660, 6272, 2549, 3667, 30837, 4915	2064	224	13528	1.63857	0.509494	0.0122062	0.311314
GOTERM_BP_FAT	GO:0016311~dephosphorylation	42	1.48673	0.000177447	8555, 5784, 9647, 5783, 5782, 8556, 5781, 11099, 56940, 51657, 5520, 1843, 9200, 5515, 64419, 8776, 85464, 7803, 1849, 1845, 5793, 9890, 5796, 5728, 596, 6815, 54545, 92235, 22843, 1852, 150290, 5475, 994, 5494, 5495, 993, 2538, 100134291, 6305, 5500, 30833, 8867, 5789	2064	154	13528	1.78753	0.531786	0.0127792	0.331609
GOTERM_BP_FAT	GO:0060537~muscle tissue development	36	1.27434	0.000179431	10243, 783, 10791, 7026, 3084, 5915, 2033, 2627, 27086, 25776, 7042, 2296, 1525, 7402, 387, 4637, 6495, 4154, 1756, 5728, 57496, 7763, 351, 27302, 6840, 2280, 93986, 7248, 23363, 70, 4628, 23414, 2022, 4607, 10052, 6910	2064	125	13528	1.88763	0.535742	0.0127071	0.33531
GOTERM_BP_FAT	GO:0009952~anterior/posterior pattern formation	39	1.38053	0.000196493	10818, 7471, 5087, 3215, 7026, 2033, 4851, 57534, 8092, 2626, 5080, 6928, 6045, 28996, 3237, 6496, 3170, 3202, 8854, 3229, 7528, 204851, 7547, 93, 3207, 92, 3225, 10683, 2737, 4297, 9839, 5090, 1399, 3955, 3975, 5100, 11127, 3232, 4087	2064	140	13528	1.82583	0.568413	0.0136808	0.36714
GOTERM_BP_FAT	GO:0016568~chromatin modification	65	2.30088	0.000237574	6595, 23512, 648, 8535, 10856, 55904, 6871, 1105, 27443, 8467, 6830, 339287, 1387, 6314, 84678, 56916, 5928, 79718, 2908, 84444, 6883, 121536, 4297, 6880, 9874, 23168, 58508, 10661, 6603, 83852, 23028, 6602, 9682, 23411, 79595, 2033, 114803, 10363, 1786, 1788, 55869, 1789, 25842, 6045, 10013, 54971, 6944, 117143, 55352, 221037, 123169, 23522, 55870, 79577, 10847, 9759, 7468, 80854, 54904, 80205, …	2064	274	13528	1.55484	0.637955	0.0162534	0.443737
GOTERM_BP_FAT	GO:0050767~regulation of neurogenesis	44	1.55752	0.000241642	6657, 5087, 9241, 4851, 57534, 8650, 3169, 5080, 4897, 1789, 150465, 3984, 387, 6660, 4908, 2290, 22809, 8997, 3170, 6495, 64843, 8851, 596, 9253, 6092, 152330, 10683, 2736, 1942, 4974, 11023, 6405, 8829, 10096, 9138, 7074, 396, 7077, 894, 1813, 7532, 3232, 4915, 5454	2064	166	13528	1.73727	0.6442	0.0162692	0.451319
GOTERM_BP_FAT	GO:0003002~regionalization	50	1.76991	0.000266299	3110, 10818, 7026, 648, 4851, 9241, 57534, 6928, 3237, 2290, 6496, 3202, 204851, 7547, 3207, 5649, 4297, 3955, 56603, 4087, 7471, 1959, 51715, 3215, 5087, 2033, 8092, 2626, 5080, 6045, 28996, 3170, 8854, 3229, 7528, 658, 93, 3225, 92, 10683, 2736, 2737, 5727, 9839, 5090, 1399, 3975, 5100, 11127, 3232	2064	197	13528	1.66352	0.679812	0.0176371	0.497263
GOTERM_BP_FAT	GO:0014706~striated muscle tissue development	34	1.20354	0.000328815	10243, 783, 10791, 7026, 3084, 5915, 2033, 2627, 27086, 25776, 7042, 2296, 1525, 7402, 387, 4637, 6495, 4154, 1756, 5728, 57496, 351, 27302, 6840, 2280, 93986, 7248, 23363, 4628, 70, 23414, 4607, 10052, 6910	2064	119	13528	1.87265	0.754938	0.0214022	0.613659
GOTERM_BP_FAT	GO:0060284~regulation of cell development	51	1.80531	0.000381303	6657, 4851, 9241, 57534, 4897, 3481, 387, 6660, 3237, 2290, 6495, 64843, 55796, 9253, 3207, 6092, 1942, 4974, 6405, 10096, 8829, 7074, 7077, 1813, 5454, 4087, 5087, 8650, 3169, 5080, 1789, 7042, 150465, 3984, 4908, 22809, 8997, 3170, 8851, 596, 152330, 9759, 10683, 2736, 11023, 9138, 396, 894, 7532, 3232, 4915	2064	205	13528	1.63057	0.80422	0.0244058	0.711286
GOTERM_BP_FAT	GO:0002009~morphogenesis of an epithelium	30	1.06195	0.000393053	4853, 5087, 317, 57534, 8092, 768, 10395, 7020, 57619, 2294, 3237, 6495, 3202, 8854, 5077, 3714, 596, 341640, 3207, 8543, 2736, 5727, 2737, 9839, 8195, 7248, 5100, 6910, 85416, 25831	2064	101	13528	1.94681	0.813817	0.0247778	0.733129
GOTERM_BP_FAT	GO:0010605~negative regulation of macromolecule metabolic process	146	5.16814	0.000424129	192669, 3725, 23512, 79589, 3084, 8535, 23462, 6207, 221937, 2295, 1523, 23468, 3481, 7068, 1979, 10138, 6496, 6493, 1488, 675, 79718, 6688, 6880, 10472, 1616, 55553, 1810, 51434, 2022, 440275, 51592, 7227, 51715, 8553, 138151, 7329, 90459, 27086, 1786, 25776, 1788, 55869, 1789, 645630, 28996, 83463, 23090, 57690, 23119, 6944, 10013, 23429, 3416, 23112, 729236, 23522, 7529, 29966, 54602, 9759, 11…	2064	734	13528	1.30371	0.836992	0.0263232	0.790873
GOTERM_BP_FAT	GO:0035051~cardiac cell differentiation	13	0.460177	0.000427007	3084, 5915, 2627, 27086, 25776, 7042, 27302, 7248, 55553, 23363, 4628, 70, 6910	2064	28	13528	3.04305	0.838987	0.0261205	0.79622
GOTERM_BP_FAT	GO:0048754~branching morphogenesis of a tube	22	0.778761	0.000437796	3202, 596, 5087, 3207, 4851, 3791, 10672, 3169, 2736, 2737, 1909, 6387, 3491, 4613, 7422, 8829, 2294, 7852, 3237, 2022, 6495, 3170	2064	65	13528	2.21837	0.846249	0.0263943	0.816259
GOTERM_BP_FAT	GO:0051338~regulation of transferase activity	82	2.90265	0.000438168	10818, 115, 5781, 3084, 6464, 5578, 5577, 3082, 55181, 2911, 334, 3481, 8526, 7852, 7161, 2205, 9043, 4217, 4214, 26524, 4035, 5170, 1902, 81848, 5649, 9064, 1852, 1942, 28984, 1909, 1616, 7436, 7248, 100134291, 5500, 5314, 3643, 9607, 5879, 161742, 347735, 5618, 7001, 56940, 3845, 260434, 1027, 1606, 27250, 57515, 7042, 728, 8649, 109, 5515, 108, 2596, 5562, 8851, 5728, 93, 5567, 5569, 23566, 79…	2064	372	13528	1.44476	0.846494	0.0260493	0.816952
GOTERM_BP_FAT	GO:0045859~regulation of protein kinase activity	77	2.72566	0.000452543	10818, 115, 5781, 3084, 6464, 5578, 5577, 3082, 55181, 2911, 334, 3481, 8526, 7852, 7161, 2205, 9043, 4217, 4214, 26524, 4035, 5170, 1902, 81848, 5649, 9064, 1852, 1942, 28984, 1909, 1616, 7436, 7248, 100134291, 5500, 5314, 3643, 9607, 161742, 5618, 7001, 56940, 3845, 260434, 1027, 1606, 27250, 7042, 728, 8649, 109, 5515, 108, 5562, 2596, 8851, 5728, 93, 5567, 23566, 796, 5569, 9839, 351, 9134, 9…	2064	345	13528	1.46284	0.855649	0.026524	0.843645
GOTERM_BP_FAT	GO:0043549~regulation of kinase activity	79	2.79646	0.000497801	10818, 115, 5781, 3084, 6464, 5578, 5577, 3082, 55181, 2911, 334, 3481, 8526, 7852, 7161, 2205, 9043, 4217, 4214, 26524, 4035, 5170, 1902, 81848, 5649, 9064, 1852, 1942, 28984, 1909, 1616, 7436, 7248, 100134291, 5500, 5314, 3643, 9607, 5879, 161742, 5618, 7001, 56940, 3845, 260434, 1027, 1606, 27250, 7042, 728, 8649, 109, 5515, 108, 5562, 2596, 8851, 5728, 93, 5567, 23566, 796, 5569, 9839, 351, 9…	2064	357	13528	1.45038	0.881059	0.0287449	0.927645
GOTERM_BP_FAT	GO:0051960~regulation of nervous system development	48	1.69912	0.000515466	6657, 5087, 5578, 9241, 4851, 57534, 8650, 3169, 5080, 4897, 1789, 150465, 3984, 387, 6660, 4908, 2290, 22809, 8997, 6616, 3170, 6495, 64843, 8851, 596, 9253, 6092, 152330, 10683, 2736, 1942, 4974, 11023, 6405, 10096, 3975, 8829, 9138, 7074, 396, 7077, 894, 1813, 7532, 3232, 4915, 5454, 5818	2064	192	13528	1.63857	0.889717	0.0293538	0.960414
GOTERM_BP_FAT	GO:0034330~cell junction organization	20	0.707965	0.000521293	5796, 6801, 596, 9253, 8650, 2335, 5170, 7145, 10395, 84612, 57502, 7042, 1525, 3915, 4771, 7094, 10052, 1495, 7082, 83660	2064	57	13528	2.29974	0.892432	0.0292908	0.97122
GOTERM_BP_FAT	GO:0048738~cardiac muscle tissue development	20	0.707965	0.000521293	5728, 57496, 5915, 3084, 2627, 27086, 25776, 7042, 27302, 2296, 2280, 1525, 7248, 23363, 4628, 70, 23414, 4607, 10052, 6910	2064	57	13528	2.29974	0.892432	0.0292908	0.97122

## Sheet: GOTERM_CC
GOTERM_CC (cellular component)
Category	Term	Count	%	PValue	Genes	List Total	Pop Hits	Pop Total	Fold Enrichment	Bonferroni	Benjamini	FDR
GOTERM_CC_FAT	GO:0031981~nuclear lumen	290	10.2655	5.52773e-10	8880, 3725, 4209, 79800, 23512, 6775, 6874, 23517, 2332, 6871, 6207, 146434, 221937, 51086, 64393, 56916, 84678, 56915, 22803, 6495, 1488, 7486, 219736, 204851, 55758, 85865, 56919, 79718, 6883, 6884, 8731, 6880, 4603, 4602, 7343, 406, 149224, 84687, 6602, 56926, 55656, 1457, 84295, 138151, 205564, 7329, 3843, 27086, 25776, 55869, 1073, 645630, 121504, 22926, 6749, 1849, 4781, 554313, 1845, 7182,…	1842	1450	12782	1.38784	3.60408e-07	3.60408e-07	8.25687e-07
GOTERM_CC_FAT	GO:0042995~cell projection	153	5.41593	3.87796e-08	10152, 51225, 23516, 79809, 4897, 55740, 10540, 10409, 288, 3480, 6869, 7402, 25791, 6616, 79582, 23705, 285335, 6092, 8874, 4035, 167691, 8936, 81848, 5649, 208, 140767, 10092, 89846, 8195, 342371, 4830, 10096, 407, 84687, 9051, 1813, 83660, 9644, 6801, 57556, 9368, 10672, 9228, 22919, 7042, 53405, 108, 2596, 64419, 5962, 23114, 1266, 6476, 8851, 29966, 799, 323, 146754, 767558, 796, 9568, 5341,…	1842	697	12782	1.52324	2.5284e-05	1.26421e-05	5.79258e-05
GOTERM_CC_FAT	GO:0043233~organelle lumen	339	12	6.41972e-08	8880, 3725, 4209, 79800, 23512, 6775, 3082, 35, 2335, 6874, 23517, 2332, 6871, 6207, 146434, 221937, 51086, 3481, 64393, 56916, 84678, 56915, 22803, 6495, 1488, 7486, 219736, 204851, 55758, 85865, 56919, 55757, 79718, 6883, 6884, 8731, 6880, 4603, 4602, 30, 7343, 123876, 406, 149224, 84687, 6602, 56926, 55656, 1457, 84295, 138151, 205564, 18, 7329, 217, 3843, 27086, 25776, 55869, 1073, 645630, 70…	1842	1820	12782	1.29252	4.18557e-05	1.39521e-05	9.58925e-05
GOTERM_CC_FAT	GO:0070013~intracellular organelle lumen	332	11.7522	7.2674e-08	8880, 3725, 4209, 79800, 23512, 6775, 35, 6874, 23517, 2332, 6871, 6207, 146434, 221937, 51086, 3481, 64393, 56916, 84678, 56915, 22803, 6495, 1488, 7486, 219736, 204851, 55758, 85865, 56919, 55757, 79718, 6883, 6884, 8731, 6880, 4603, 4602, 30, 7343, 123876, 406, 149224, 84687, 6602, 56926, 55656, 1457, 84295, 138151, 205564, 18, 7329, 217, 3843, 27086, 25776, 55869, 1073, 645630, 121504, 22926,…	1842	1779	12782	1.295	4.73823e-05	1.18458e-05	0.000108554
GOTERM_CC_FAT	GO:0031974~membrane-enclosed lumen	341	12.0708	2.58533e-07	8880, 3725, 4209, 79800, 23512, 6775, 3082, 35, 2335, 6874, 23517, 2332, 6871, 6207, 146434, 221937, 51086, 3481, 3482, 64393, 56916, 84678, 56915, 22803, 6495, 1488, 7486, 219736, 204851, 55758, 85865, 56919, 55757, 79718, 6883, 6884, 8731, 6880, 4603, 4602, 30, 7343, 123876, 406, 149224, 84687, 6602, 56926, 55656, 1457, 84295, 138151, 205564, 18, 7329, 217, 3843, 27086, 25776, 55869, 1073, 6456…	1842	1856	12782	1.27493	0.00016855	3.37122e-05	0.000386175
GOTERM_CC_FAT	GO:0005654~nucleoplasm	178	6.30088	1.19163e-06	3725, 79800, 23512, 6874, 6871, 2332, 6495, 7486, 1488, 204851, 79718, 6883, 6884, 8731, 6880, 7343, 406, 84687, 6602, 55656, 1457, 138151, 7329, 25776, 55869, 121504, 22926, 6749, 1849, 554313, 1845, 23522, 328, 10492, 7321, 2963, 2960, 25913, 6595, 55904, 10856, 10951, 9070, 84305, 8467, 8360, 8362, 8361, 8364, 8363, 8366, 8365, 10445, 8368, 8367, 51132, 9612, 63976, 5928, 6196, 9589, 6197, 231…	1842	882	12782	1.40043	0.00077664	0.000129482	0.00177994
GOTERM_CC_FAT	GO:0043005~neuron projection	82	2.90265	2.50323e-06	10152, 4897, 2911, 10409, 10540, 288, 2897, 3480, 7402, 6869, 10381, 3778, 25791, 7852, 55607, 6616, 23705, 8874, 775, 4035, 6092, 2572, 6506, 5649, 140767, 2805, 5494, 8828, 7248, 342371, 8829, 84687, 23413, 1813, 4644, 5594, 6801, 4684, 57556, 257194, 9228, 51062, 7042, 108, 2596, 57468, 3759, 5868, 4133, 23114, 60, 8997, 1266, 8851, 29966, 2045, 152330, 323, 799, 767558, 796, 9568, 79739, 8085…	1842	342	12782	1.66378	0.00163078	0.000233131	0.00373906
GOTERM_CC_FAT	GO:0043232~intracellular non-membrane-bounded organelle	448	15.8584	4.03593e-06	8880, 146057, 79800, 23512, 6775, 11099, 6874, 6871, 23517, 221937, 146434, 29911, 85464, 22803, 6495, 7486, 219736, 204851, 85865, 79718, 167691, 6883, 51361, 10092, 7343, 10096, 149224, 85477, 403, 7203, 400578, 5217, 23637, 84295, 729798, 8030, 205564, 7329, 22919, 27086, 645630, 51199, 130773, 6749, 23522, 55205, 328, 329, 229, 80854, 7320, 10602, 2963, 203068, 10749, 989, 79848, 10857, 10951…	1842	2596	12782	1.19752	0.00262797	0.000328875	0.00602837
GOTERM_CC_FAT	GO:0043228~non-membrane-bounded organelle	448	15.8584	4.03593e-06	8880, 146057, 79800, 23512, 6775, 11099, 6874, 6871, 23517, 221937, 146434, 29911, 85464, 22803, 6495, 7486, 219736, 204851, 85865, 79718, 167691, 6883, 51361, 10092, 7343, 10096, 149224, 85477, 403, 7203, 400578, 5217, 23637, 84295, 729798, 8030, 205564, 7329, 22919, 27086, 645630, 51199, 130773, 6749, 23522, 55205, 328, 329, 229, 80854, 7320, 10602, 2963, 203068, 10749, 989, 79848, 10857, 10951…	1842	2596	12782	1.19752	0.00262797	0.000328875	0.00602837
GOTERM_CC_FAT	GO:0005730~nucleolus	143	5.06195	6.87149e-06	8880, 221830, 5437, 4209, 79800, 6775, 6874, 23517, 2332, 6207, 221937, 146434, 23468, 51086, 64393, 84678, 56916, 56915, 22803, 6495, 9444, 7486, 204851, 219736, 55758, 85865, 56919, 6883, 4603, 10914, 23476, 80034, 7343, 29841, 149224, 6602, 56926, 26354, 5930, 8555, 117246, 84295, 100128060, 4189, 2624, 205564, 90459, 9575, 3843, 27086, 1789, 645630, 79027, 4781, 10940, 729236, 7182, 55074, 10…	1842	698	12782	1.42164	0.00447021	0.000497679	0.0102636
GOTERM_CC_FAT	GO:0045202~synapse	82	2.90265	1.12602e-05	8224, 10243, 200909, 8573, 25924, 2911, 9863, 55740, 288, 2897, 7402, 3778, 9699, 55607, 6616, 1488, 1756, 2066, 6645, 23705, 6453, 10235, 2906, 775, 2572, 6506, 81493, 6198, 10096, 407, 84687, 23413, 1140, 134957, 3643, 84937, 23312, 2567, 2059, 6654, 9783, 83660, 2561, 6801, 64130, 6804, 22999, 9228, 9900, 23426, 2596, 9478, 5868, 5865, 6477, 2555, 1266, 9378, 8851, 2045, 9522, 323, 6854, 9568,…	1842	355	12782	1.60286	0.00731483	0.000733902	0.0168183
GOTERM_CC_FAT	GO:0044451~nucleoplasm part	117	4.14159	1.38963e-05	3725, 5437, 23512, 6874, 6871, 2295, 23468, 1387, 2294, 6495, 1488, 204851, 9441, 3207, 79718, 8543, 6883, 6884, 1385, 4297, 6880, 1616, 64326, 406, 55656, 79595, 5454, 1457, 138151, 26060, 7329, 2627, 9575, 25776, 55869, 28996, 4800, 4801, 10013, 10413, 23522, 7528, 7529, 79577, 9759, 2963, 51317, 2960, 6672, 11128, 5430, 10189, 5432, 8178, 6657, 9969, 26512, 55904, 10856, 9070, 22936, 25929, 69…	1842	555	12782	1.46286	0.00901956	0.000823341	0.0207552
GOTERM_CC_FAT	GO:0008287~protein serine/threonine phosphatase complex	18	0.637168	1.49333e-05	9647, 6801, 29966, 596, 22843, 5520, 5534, 5521, 5494, 54205, 5522, 5495, 5529, 5515, 5527, 5500, 84687, 84919	1842	40	12782	3.12264	0.00968931	0.000811051	0.0223038
GOTERM_CC_FAT	GO:0005794~Golgi apparatus	167	5.9115	5.9482e-05	54808, 10791, 10890, 79589, 51000, 8535, 8675, 23516, 8128, 22878, 84002, 288, 7355, 1523, 1525, 10484, 51086, 3340, 10483, 3482, 9653, 6616, 10717, 1184, 2651, 3489, 81849, 51363, 7879, 11285, 162, 89846, 26003, 10096, 90196, 29841, 160, 8869, 23122, 403, 51435, 9435, 282973, 9570, 10325, 19, 3998, 64924, 7799, 22919, 2315, 22856, 23299, 10087, 25776, 23011, 53405, 23423, 23392, 8548, 6476, 2339…	1842	872	12782	1.32895	0.038041	0.00297889	0.0888125
GOTERM_CC_FAT	GO:0000267~cell fraction	200	7.07965	9.27212e-05	2332, 54490, 1579, 9863, 153, 3480, 7357, 3482, 2012, 3920, 6616, 2203, 10717, 3714, 6782, 4214, 3293, 208, 407, 31, 7200, 51762, 2022, 19, 23531, 317, 18, 3845, 6890, 2310, 53405, 9194, 6747, 2309, 10492, 5341, 23621, 80852, 10211, 642489, 9989, 8434, 1837, 5126, 10857, 4247, 2244, 64849, 10060, 55607, 10057, 10235, 302, 10237, 5603, 303, 8065, 305, 10969, 157506, 6198, 7436, 7248, 8828, 4548, 7…	1842	1083	12782	1.28148	0.0586658	0.00430905	0.13841
GOTERM_CC_FAT	GO:0005626~insoluble fraction	159	5.62832	0.000154767	10818, 6559, 8675, 54490, 1579, 9863, 488, 288, 3480, 153, 7402, 7357, 3482, 1386, 2012, 3920, 6616, 23305, 6560, 23705, 3714, 6782, 4214, 2651, 1896, 6548, 4035, 3293, 3551, 208, 23478, 4830, 1375, 51762, 6554, 2022, 9158, 53353, 64130, 19, 23531, 6804, 3998, 26060, 18, 64924, 3845, 6890, 2310, 53405, 8647, 9194, 9218, 6747, 1267, 124872, 137964, 6567, 23592, 596, 55075, 2309, 2776, 80351, 10492…	1842	839	12782	1.31506	0.0959912	0.00670517	0.23093
GOTERM_CC_FAT	GO:0005624~membrane fraction	154	5.45133	0.00015583	10818, 6559, 8675, 54490, 1579, 9863, 488, 288, 3480, 153, 7402, 7357, 3482, 1386, 2012, 3920, 6616, 23305, 6560, 23705, 3714, 6782, 2651, 4214, 1896, 6548, 4035, 3293, 3551, 208, 23478, 4830, 1375, 6554, 2022, 9158, 53353, 64130, 19, 23531, 6804, 3998, 26060, 18, 64924, 3845, 6890, 2310, 8647, 9194, 9218, 6747, 1267, 124872, 137964, 6567, 23592, 596, 55075, 2309, 2776, 80351, 10492, 6272, 2773, …	1842	809	12782	1.32093	0.0966176	0.00633046	0.232514
GOTERM_CC_FAT	GO:0031252~cell leading edge	37	1.30973	0.000211941	55785, 10152, 51225, 9265, 9368, 23516, 55740, 10013, 2245, 64419, 57468, 7852, 29959, 5868, 5962, 5796, 6453, 6092, 323, 6506, 8936, 5341, 208, 89846, 1021, 7248, 4830, 10096, 29119, 4771, 7094, 9788, 9051, 121512, 5879, 83660, 4644	1842	138	12782	1.86051	0.129076	0.00809647	0.316113
GOTERM_CC_FAT	GO:0005856~cytoskeleton	244	8.63717	0.000262916	146057, 440915, 11099, 3868, 55740, 9857, 23271, 2342, 29911, 23136, 85464, 170954, 171024, 7486, 204851, 4214, 79718, 3851, 167691, 51361, 81493, 23265, 27, 89846, 10092, 81850, 10096, 84687, 23122, 85477, 403, 4607, 7203, 4606, 1495, 400578, 5217, 4608, 23637, 8030, 3848, 22919, 23299, 1073, 53405, 57619, 51199, 55521, 4637, 23392, 57610, 100128526, 151987, 328, 54874, 229, 10211, 55531, 10602,…	1842	1381	12782	1.22604	0.157553	0.00947945	0.392004
GOTERM_CC_FAT	GO:0030054~cell junction	103	3.64602	0.000470053	10152, 8224, 9863, 55740, 64398, 7402, 1525, 154043, 29915, 51421, 23136, 6616, 1488, 23705, 8874, 57669, 10096, 84687, 4026, 134957, 84937, 23312, 1495, 83660, 6801, 64130, 22999, 9228, 9900, 84612, 9223, 8647, 57619, 9218, 1501, 23426, 2596, 23092, 81607, 9231, 55870, 9568, 85458, 23499, 4771, 4008, 83543, 83478, 4950, 26059, 9419, 1837, 5818, 2580, 10243, 10395, 2897, 9699, 64849, 90952, 55607…	1842	518	12782	1.3798	0.264016	0.0160046	0.699832
GOTERM_CC_FAT	GO:0044459~plasma membrane part	368	13.0265	0.000588507	8224, 28663, 80742, 5732, 10890, 3084, 1317, 10893, 8741, 2335, 8742, 4897, 9863, 55740, 64398, 3480, 153, 6869, 3482, 29915, 23136, 2205, 2204, 6616, 8600, 1488, 6094, 3714, 90627, 1184, 10330, 6092, 8874, 81848, 162, 10096, 28517, 160, 84687, 8869, 51762, 1813, 403, 2022, 1495, 733, 5250, 23531, 19, 3845, 22919, 2315, 6890, 221914, 1438, 2835, 728, 9194, 57619, 54472, 10082, 2596, 2830, 114299,…	1842	2203	12782	1.15916	0.318746	0.019008	0.875468
GOTERM_CC_FAT	GO:0048471~perinuclear region of cytoplasm	63	2.23009	0.000615225	2580, 11258, 79589, 8741, 8742, 11190, 10484, 10483, 3778, 29959, 340719, 6616, 55681, 9043, 220077, 6399, 10057, 2800, 3714, 302, 303, 7037, 2572, 305, 81493, 1796, 6198, 4830, 23363, 23413, 407977, 9051, 123879, 1889, 26019, 11076, 29979, 164684, 9218, 6683, 153443, 10013, 64419, 25843, 9478, 5868, 8997, 10802, 8851, 4864, 55075, 7529, 54602, 328, 229, 80351, 6272, 2590, 351, 1780, 6860, 50640,…	1842	288	12782	1.51795	0.330517	0.0189258	0.915043

## Sheet: GOTERM_MF
GOTERM_MF (molecular function)
Category	Term	Count	%	PValue	Genes	List Total	Pop Hits	Pop Total	Fold Enrichment	Bonferroni	Benjamini	FDR
GOTERM_MF_FAT	GO:0030528~transcription regulator activity	331	11.7168	1.97098e-12	8880, 3725, 4209, 79800, 2005, 100169890, 6775, 146050, 3084, 1316, 6874, 6871, 221937, 29915, 4613, 56731, 7068, 7161, 6496, 10716, 22807, 6495, 167826, 6493, 1488, 6095, 79718, 23269, 6883, 6884, 54993, 6880, 4603, 10472, 4602, 7343, 55553, 79618, 1810, 406, 6603, 6777, 6602, 22797, 7227, 4774, 138151, 7329, 284685, 27086, 2313, 2310, 23635, 4097, 1998, 57616, 253461, 7335, 22926, 4781, 4094, 3…	2010	1512	12983	1.41402	2.90916e-09	2.90916e-09	3.26846e-09
GOTERM_MF_FAT	GO:0003700~transcription factor activity	219	7.75221	2.32962e-09	3725, 8880, 4209, 79800, 6775, 2005, 100169890, 146050, 1316, 6874, 6871, 221937, 4613, 56731, 7068, 7161, 6496, 10716, 6495, 6493, 6095, 23269, 6883, 6884, 54993, 10472, 79618, 55553, 406, 6777, 22797, 7227, 4774, 284685, 27086, 2313, 2310, 4097, 1998, 57616, 253461, 22926, 4781, 4094, 7182, 2307, 2309, 139324, 2302, 8431, 4773, 8848, 10745, 3110, 4661, 5915, 4851, 51274, 2103, 5326, 2104, 3237,…	2010	975	12983	1.45084	3.43852e-06	1.71926e-06	3.8632e-06
GOTERM_MF_FAT	GO:0008134~transcription factor binding	128	4.53097	1.71583e-08	3725, 5168, 2005, 3084, 8535, 6874, 6871, 2296, 29915, 1387, 1386, 144165, 7068, 10138, 1488, 10140, 9441, 6548, 79718, 8543, 6883, 1385, 6880, 10915, 1616, 1810, 406, 6603, 6602, 79595, 64321, 22797, 2624, 4774, 114803, 2627, 2626, 1786, 55869, 1789, 28996, 23426, 22926, 23429, 7182, 10413, 10514, 23522, 7110, 7528, 596, 7529, 328, 323, 9759, 10499, 57609, 10608, 6671, 6672, 8431, 2186, 11124, 1…	2010	513	12983	1.61165	2.53253e-05	8.44185e-06	2.84535e-05
GOTERM_MF_FAT	GO:0016563~transcription activator activity	106	3.75221	4.92088e-08	4209, 1316, 6874, 221937, 2295, 2296, 29915, 1387, 1386, 2294, 10138, 22807, 675, 9441, 79718, 6883, 3551, 8939, 6880, 4299, 10915, 4603, 4602, 6603, 6602, 79595, 22797, 114803, 389692, 2627, 2626, 2310, 1998, 23426, 4800, 23090, 7335, 22926, 4781, 7182, 10413, 23522, 7528, 596, 328, 3225, 2309, 9759, 6667, 10499, 6671, 6672, 4773, 1630, 6595, 7021, 9969, 7707, 5915, 4851, 55904, 3621, 7020, 8467…	2010	410	12983	1.66994	7.26295e-05	1.81579e-05	8.16026e-05
GOTERM_MF_FAT	GO:0004672~protein kinase activity	136	4.81416	3.8958e-06	7535, 5437, 146057, 10342, 27330, 9748, 3480, 6416, 51086, 3482, 10922, 2011, 4217, 8491, 204851, 9448, 4214, 4215, 5170, 3551, 1326, 149420, 5649, 27, 208, 9874, 2022, 56924, 7204, 1612, 440275, 1457, 1456, 1453, 1452, 1454, 22858, 25778, 10087, 7042, 28996, 51199, 4638, 5562, 23097, 375449, 57551, 83732, 57144, 57143, 65267, 65061, 8851, 79834, 816, 93, 140901, 92, 817, 5567, 9238, 130399, 2280…	2010	606	12983	1.44959	0.00573371	0.00114938	0.00646019
GOTERM_MF_FAT	GO:0043565~sequence-specific DNA binding	136	4.81416	4.24595e-06	3725, 4209, 2005, 26468, 221937, 2295, 1523, 11016, 2296, 1389, 1386, 2294, 7068, 2290, 6496, 6495, 3202, 6095, 22887, 3207, 79718, 6688, 1385, 3344, 6880, 79618, 55553, 1810, 6777, 5452, 5454, 3215, 7227, 2624, 389692, 2627, 284685, 27086, 2626, 2313, 2310, 2078, 1789, 4097, 1998, 57616, 22926, 4801, 4094, 7182, 3131, 3229, 2307, 3225, 2309, 9759, 1112, 139324, 6667, 2302, 11023, 60468, 25913, 7…	2010	607	12983	1.4472	0.00624744	0.00104396	0.0070408
GOTERM_MF_FAT	GO:0004674~protein serine/threonine kinase activity	100	3.53982	1.90749e-05	146057, 27330, 9748, 6416, 51086, 10922, 2011, 8491, 4217, 204851, 9448, 4214, 4215, 5170, 3551, 1326, 149420, 208, 9874, 2022, 1612, 7204, 56924, 440275, 1457, 1456, 1453, 1452, 1454, 22858, 25778, 7042, 28996, 4638, 5562, 23097, 375449, 57551, 57144, 83732, 57143, 8851, 65061, 65267, 93, 816, 140901, 92, 817, 5567, 130399, 2280, 9175, 10494, 150094, 10746, 2580, 5128, 5127, 23235, 5578, 8767, 8…	2010	430	12983	1.50214	0.0277621	0.00401404	0.0316271
GOTERM_MF_FAT	GO:0003677~DNA binding	427	15.115	2.89371e-05	8880, 79800, 146050, 2005, 6775, 147807, 1316, 6874, 6871, 282890, 334, 221937, 146434, 6496, 10716, 6495, 22807, 6493, 7486, 6095, 219736, 204851, 79718, 26009, 6883, 6884, 6880, 7343, 79618, 1810, 406, 6777, 7227, 284685, 27086, 23635, 22926, 6749, 23522, 55205, 328, 284695, 59336, 2963, 388567, 10608, 8431, 8848, 10745, 6595, 3110, 146198, 5915, 10856, 653121, 8467, 9202, 8360, 51274, 8362, 83…	2010	2331	12983	1.18322	0.0418124	0.00532474	0.0479753
GOTERM_MF_FAT	GO:0000287~magnesium ion binding	102	3.61062	5.65987e-05	9647, 27330, 10994, 488, 51086, 85463, 2011, 2203, 23305, 56913, 51426, 4217, 6009, 4214, 4215, 57665, 1326, 27, 55556, 57026, 4830, 123876, 51761, 403, 3420, 22858, 90459, 54928, 8654, 150465, 4638, 162466, 109, 108, 5562, 58484, 122622, 375449, 65061, 5423, 58478, 93, 328, 92, 5567, 130399, 495, 9175, 10494, 150094, 11128, 5430, 10746, 2053, 10243, 115, 23235, 23200, 10396, 10588, 3778, 387, 29…	2010	452	12983	1.45761	0.0801475	0.00923949	0.0938159
GOTERM_MF_FAT	GO:0003702~RNA polymerase II transcription factor activity	62	2.19469	6.60429e-05	3725, 6722, 3110, 9969, 7026, 4853, 7707, 6874, 254251, 22936, 1523, 8467, 2296, 1051, 5989, 29915, 1386, 6921, 6496, 579, 3150, 5077, 9441, 6883, 6884, 1385, 4297, 51621, 10915, 6938, 9480, 2113, 6932, 9314, 23414, 6934, 51755, 2627, 27086, 2626, 84458, 5465, 6908, 22926, 6944, 22809, 4094, 3170, 2551, 3229, 7110, 55870, 6667, 5469, 2963, 7913, 2494, 3975, 2960, 6671, 7716, 6910	2010	244	12983	1.64127	0.0928818	0.00970089	0.109462
GOTERM_MF_FAT	GO:0008092~cytoskeletal protein binding	110	3.89381	0.000118456	10152, 4897, 55740, 51086, 7402, 29911, 23136, 85464, 6616, 170954, 9043, 171024, 9638, 10160, 675, 8936, 51361, 57669, 5358, 10092, 92154, 10096, 4830, 84687, 9051, 85477, 23122, 10810, 116154, 4607, 4606, 1495, 4692, 83660, 5217, 23637, 6804, 22919, 1073, 57619, 4638, 6683, 10013, 5962, 57610, 1266, 1641, 5423, 229, 85458, 23499, 10602, 1780, 23435, 6383, 81873, 4008, 29766, 4771, 29767, 4628, …	2010	504	12983	1.40975	0.160419	0.01577	0.196255
GOTERM_MF_FAT	GO:0003712~transcription cofactor activity	83	2.93805	0.000187325	6595, 7021, 9969, 7026, 2005, 8535, 3084, 55904, 6874, 6871, 7020, 29915, 1387, 1386, 7068, 10138, 51132, 6925, 1488, 9612, 10140, 9441, 63976, 57496, 79718, 23543, 6883, 121536, 25937, 1385, 6880, 10915, 10370, 57326, 1810, 1655, 6603, 6602, 23414, 6935, 23411, 79595, 22797, 9318, 25942, 11278, 23054, 2033, 114803, 221895, 8092, 8202, 8204, 1789, 28996, 6047, 23426, 22926, 23429, 117143, 22809, …	2010	363	12983	1.4769	0.24158	0.0227797	0.310188
GOTERM_MF_FAT	GO:0016564~transcription repressor activity	73	2.58407	0.000345429	7026, 7707, 8535, 221937, 1523, 23468, 7068, 10138, 6496, 6493, 51132, 6925, 1488, 9612, 10140, 5077, 63976, 79718, 10865, 23543, 6310, 121536, 25937, 1616, 10370, 57326, 93986, 1810, 9314, 23028, 23414, 9682, 23411, 6935, 6934, 22797, 9318, 25942, 11278, 7227, 8553, 138151, 862, 221895, 7329, 27086, 8092, 8204, 1789, 6045, 28996, 1998, 84159, 23090, 10013, 23429, 22809, 4863, 7528, 23522, 29966,…	2010	316	12983	1.49216	0.399469	0.0384668	0.571283
GOTERM_MF_FAT	GO:0016791~phosphatase activity	60	2.12389	0.000402008	2053, 5784, 9647, 5783, 5782, 5781, 11099, 23175, 5534, 9200, 92579, 8776, 7803, 85464, 3631, 2203, 23035, 5793, 5796, 57665, 22843, 3613, 1852, 5494, 5495, 57026, 100134291, 6305, 5500, 8867, 5789, 8555, 8556, 51496, 56940, 51657, 54928, 8613, 5520, 1843, 162466, 5515, 64419, 1849, 1845, 9890, 5728, 6815, 58478, 54545, 92235, 5723, 93034, 150290, 5475, 994, 54205, 2538, 9663, 993, 30833, 84919	2010	249	12983	1.55643	0.4476	0.0415057	0.664563

## Sheet: KEGG
Kegg_pathway analysis
Category	Term	Count	%	PValue	Genes	List Total	Pop Hits	Pop Total	Fold Enrichment	Bonferroni	Benjamini	FDR
KEGG_PATHWAY	hsa04010:MAPK signaling pathway	62	2.19469	0.000612039	3725, 6722, 783, 2005, 5578, 2253, 27330, 5534, 6416, 1386, 9693, 4217, 8491, 5601, 9448, 10235, 777, 4214, 4215, 5603, 775, 5609, 2263, 3551, 5924, 1326, 9064, 208, 1852, 6196, 1616, 6197, 5494, 5495, 2885, 2257, 5598, 5879, 6654, 5594, 3845, 7042, 1843, 8817, 8649, 51347, 23118, 1849, 4908, 1845, 57551, 5908, 5567, 130399, 994, 1399, 8911, 9175, 4773, 4915, 10746, 11261	783	267	5085	1.50803	0.108176	0.0556356	0.756039
KEGG_PATHWAY	hsa04310:Wnt signaling pathway	39	1.38053	0.00102814	3725, 1457, 7471, 1452, 5578, 2033, 1454, 5332, 7472, 7474, 5534, 81839, 23291, 8322, 387, 5515, 1387, 144165, 6477, 85407, 9475, 5601, 1488, 816, 817, 79718, 5567, 7481, 5467, 5529, 5527, 894, 6932, 4773, 5879, 6934, 64321, 4087, 11261	783	151	5085	1.67732	0.17499	0.0377414	1.26703
KEGG_PATHWAY	hsa04062:Chemokine signaling pathway	36	1.27434	0.119279	115, 6464, 5332, 2788, 3845, 59345, 6346, 2310, 2791, 81669, 6356, 387, 109, 108, 7852, 9475, 5908, 10235, 2309, 5567, 3551, 2773, 208, 6362, 6361, 6387, 1399, 6363, 9844, 2885, 7074, 6777, 56288, 2869, 5879, 6654, 5594	783	187	5085	1.25023	1	0.464763	79.2881
KEGG_PATHWAY	hsa04060:Cytokine-cytokine receptor interaction	30	1.06195	0.984003	5618, 1271, 8741, 3082, 8742, 3601, 6346, 3440, 1438, 7042, 81669, 7422, 6356, 3454, 7852, 1440, 8600, 53832, 958, 658, 93, 92, 1896, 3791, 50616, 4982, 6362, 6361, 6387, 9180, 6363, 407977	783	262	5085	0.743617	1	0.994808	100
KEGG_PATHWAY	hsa04020:Calcium signaling pathway	26	0.920354	0.701704	2066, 115, 148, 816, 2906, 777, 817, 5578, 5332, 775, 2776, 5567, 3361, 2911, 291, 5534, 488, 1909, 153, 6869, 8911, 4638, 5335, 109, 108, 11261	783	176	5085	0.959378	1	0.91217	100
KEGG_PATHWAY	hsa04520:Adherens junction	24	0.849558	0.000884396	1457, 6714, 2033, 8936, 130399, 3480, 387, 29119, 1387, 4008, 6932, 2534, 3643, 10810, 81607, 56288, 60, 1495, 7082, 5879, 5594, 4087, 5818, 6934	783	77	5085	2.02418	0.152492	0.0536585	1.09078
KEGG_PATHWAY	hsa04630:Jak-STAT signaling pathway	23	0.814159	0.695068	5781, 5618, 1271, 6775, 2033, 3601, 867, 81848, 50616, 3440, 208, 1438, 9180, 2885, 3454, 1387, 6777, 894, 1440, 30837, 161742, 6654, 53832	783	155	5085	0.963663	1	0.912891	100
KEGG_PATHWAY	hsa04660:T cell receptor signaling pathway	22	0.778761	0.14737	3725, 57144, 7535, 5601, 7006, 5603, 5609, 3845, 3551, 867, 1326, 208, 5534, 5335, 387, 2885, 2534, 4773, 56924, 6654, 5594, 11261	783	108	5085	1.3229	1	0.525423	86.1415
KEGG_PATHWAY	hsa04350:TGF-beta signaling pathway	21	0.743363	0.0382482	392255, 64750, 57154, 658, 93, 2033, 92, 9241, 130399, 6667, 654, 7042, 6198, 387, 5515, 1387, 7058, 5308, 5594, 4087, 9475	783	87	5085	1.56758	0.99932	0.271726	38.3333
KEGG_PATHWAY	hsa04650:Natural killer cell mediated cytotoxicity	19	0.672566	0.759986	7535, 9437, 5781, 5578, 6464, 3845, 3440, 5534, 7305, 5335, 2885, 3454, 4276, 2534, 4773, 5879, 6654, 5594, 11261	783	133	5085	0.92775	1	0.930651	100
KEGG_PATHWAY	hsa04514:Cell adhesion molecules (CAMs)	18	0.637168	0.822729	9378, 958, 23705, 2734, 3117, 9369, 4684, 3119, 257194, 4897, 731682, 100133583, 4756, 100133678, 57502, 6383, 90952, 1462, 4950, 23114, 5818	783	132	5085	0.88558	1	0.9486	100
KEGG_PATHWAY	hsa04620:Toll-like receptor signaling pathway	16	0.566372	0.602008	3725, 5601, 958, 5603, 5609, 3551, 1326, 3440, 208, 29110, 6416, 54472, 3454, 23118, 5879, 5594	783	101	5085	1.02879	1	0.883934	99.9989
KEGG_PATHWAY	hsa04115:p53 signaling pathway	15	0.530973	0.151542	5728, 317, 1017, 27244, 5366, 1021, 9134, 54205, 64326, 9133, 64393, 83667, 894, 7161, 6477	783	68	5085	1.43256	1	0.527411	86.9592
KEGG_PATHWAY	hsa04210:Apoptosis	15	0.530973	0.472179	596, 329, 317, 5577, 5567, 330, 3551, 331, 208, 5534, 54205, 1677, 8837, 5573, 11261	783	87	5085	1.1197	1	0.801062	99.9637
KEGG_PATHWAY	hsa04621:NOD-like receptor signaling pathway	15	0.530973	0.0846214	5601, 329, 5603, 8767, 260434, 330, 3551, 331, 6356, 7128, 29108, 23118, 58484, 9051, 5594	783	62	5085	1.57119	1	0.394095	66.5801
KEGG_PATHWAY	hsa04662:B cell receptor signaling pathway	12	0.424779	0.617971	3725, 2885, 3845, 3551, 4773, 5879, 6654, 1380, 208, 5594, 5534, 11261	783	75	5085	1.03908	1	0.888577	99.9993
KEGG_PATHWAY	hsa04330:Notch signaling pathway	11	0.389381	0.175693	1488, 9612, 3714, 3955, 9253, 4853, 1387, 2033, 4851, 8650, 10683	783	47	5085	1.51993	1	0.560076	90.8832
KEGG_PATHWAY	hsa04622:RIG-I-like receptor signaling pathway	10	0.353982	0.784611	5601, 5300, 80143, 4214, 1654, 5603, 3551, 8653, 3440, 29110	783	71	5085	0.914684	1	0.936746	100
KEGG_PATHWAY	hsa00010:Glycolysis / Gluconeogenesis	6	0.212389	0.964802	2538, 229, 217, 131, 84532, 2203	783	60	5085	0.649425	1	0.988918	100
KEGG_PATHWAY	hsa00020:Citrate cycle (TCA cycle)	5	0.176991	0.724216	3420, 48, 6390, 4190, 50	783	31	5085	1.04746	1	0.920786	100
KEGG_PATHWAY	hsa00030:Pentose phosphate pathway	2	0.0707965	0.984783	229, 2203	783	25	5085	0.51954	1	0.994949	100
KEGG_PATHWAY	hsa00040:Pentose and glucuronate interconversions	2	0.0707965	0.950766	2990, 54490	783	18	5085	0.721584	1	0.98641	100
KEGG_PATHWAY	hsa00051:Fructose and mannose metabolism	8	0.283186	0.260867	51086, 7264, 8776, 229, 5372, 8790, 29926, 2203, 2762	783	34	5085	1.52806	1	0.655798	97.6412
KEGG_PATHWAY	hsa00052:Galactose metabolism	1	0.0353982	1	2538	783	26	5085	0.249779	1	1	100
KEGG_PATHWAY	hsa00053:Ascorbate and aldarate metabolism	2	0.0707965	0.941783	54490, 217	783	17	5085	0.76403	1	0.983789	100
KEGG_PATHWAY	hsa00061:Fatty acid biosynthesis	1	0.0353982	1	31	783	6	5085	1.08238	1	1	100
KEGG_PATHWAY	hsa00062:Fatty acid elongation in mitochondria	1	0.0353982	1	9374	783	8	5085	0.811782	1	1	100
KEGG_PATHWAY	hsa00071:Fatty acid metabolism	9	0.318584	0.265773	30, 1375, 284541, 1120, 35, 217, 1579, 131, 39, 23305	783	40	5085	1.46121	1	0.656935	97.8281
KEGG_PATHWAY	hsa00072:Synthesis and degradation of ketone bodies	2	0.0707965	0.77779	3157, 39	783	9	5085	1.44317	1	0.934833	100
KEGG_PATHWAY	hsa00100:Steroid biosynthesis	2	0.0707965	0.941783	51478, 7108	783	17	5085	0.76403	1	0.983789	100
KEGG_PATHWAY	hsa00120:Primary bile acid biosynthesis	1	0.0353982	1	9023	783	16	5085	0.405891	1	1	100
KEGG_PATHWAY	hsa00130:Ubiquinone and other terpenoid-quinone biosynthesis	3	0.106195	0.293991	10229, 84274, 27235	783	7	5085	2.78325	1	0.693836	98.6638
KEGG_PATHWAY	hsa00140:Steroid hormone biosynthesis	5	0.176991	0.938691	51478, 54490, 3293, 3292, 1545	783	46	5085	0.705897	1	0.984132	100
KEGG_PATHWAY	hsa00150:Androgen and estrogen metabolism	4	0.141593	0.939021	51478, 54490, 3293, 3292	783	37	5085	0.702081	1	0.983735	100
KEGG_PATHWAY	hsa00190:Oxidative phosphorylation	15	0.530973	0.950583	4717, 4704, 495, 23545, 5464, 523, 533, 10632, 6390, 127124, 529, 245973, 526, 100128525, 7386, 515	783	130	5085	0.749337	1	0.986781	100
KEGG_PATHWAY	hsa00230:Purine metabolism	23	0.814159	0.670693	5437, 3704, 115, 9533, 318, 5146, 57665, 11164, 953, 27115, 8654, 271, 93034, 64425, 4830, 109, 108, 11128, 30833, 5430, 2982, 5432, 122622, 4882	783	153	5085	0.97626	1	0.905615	99.9999
KEGG_PATHWAY	hsa00240:Pyrimidine metabolism	14	0.495575	0.720629	5437, 3704, 9533, 318, 57665, 953, 93034, 1806, 64425, 4830, 7372, 30833, 11128, 5430, 5432	783	95	5085	0.957048	1	0.920886	100
KEGG_PATHWAY	hsa00250:Alanine, aspartate and glutamate metabolism	5	0.176991	0.724216	2572, 18, 122622, 2744, 2805	783	31	5085	1.04746	1	0.920786	100
KEGG_PATHWAY	hsa00260:Glycine, serine and threonine metabolism	3	0.106195	0.962933	23464, 5723, 29958	783	31	5085	0.628476	1	0.988864	100
KEGG_PATHWAY	hsa00270:Cysteine and methionine metabolism	10	0.353982	0.0662403	262, 642590, 6723, 4548, 58478, 646347, 6611, 4144, 1786, 1788, 2805, 1789	783	34	5085	1.91007	0.999997	0.347673	57.2401
KEGG_PATHWAY	hsa00280:Valine, leucine and isoleucine degradation	10	0.353982	0.226499	594, 30, 26275, 4329, 35, 18, 3157, 217, 586, 39	783	44	5085	1.47597	1	0.617312	95.8565
KEGG_PATHWAY	hsa00290:Valine, leucine and isoleucine biosynthesis	1	0.0353982	1	586	783	11	5085	0.590387	1	1	100
KEGG_PATHWAY	hsa00310:Lysine degradation	9	0.318584	0.362903	55870, 7468, 84444, 83852, 217, 8985, 39, 80854, 54904	783	44	5085	1.32837	1	0.760431	99.6259
KEGG_PATHWAY	hsa00330:Arginine and proline metabolism	6	0.212389	0.927041	262, 642590, 6723, 646347, 6611, 217, 2744, 2805	783	53	5085	0.735198	1	0.980705	100
KEGG_PATHWAY	hsa00340:Histidine metabolism	3	0.106195	0.950991	3176, 3067, 217	783	29	5085	0.671819	1	0.986051	100
KEGG_PATHWAY	hsa00350:Tyrosine metabolism	4	0.141593	0.974523	51126, 3081, 131, 2805	783	44	5085	0.590387	1	0.992037	100
KEGG_PATHWAY	hsa00360:Phenylalanine metabolism	2	0.0707965	0.974825	51126, 2805	783	22	5085	0.590387	1	0.991891	100
KEGG_PATHWAY	hsa00380:Tryptophan metabolism	4	0.141593	0.957807	121278, 217, 39, 1545	783	40	5085	0.649425	1	0.987936	100
KEGG_PATHWAY	hsa00400:Phenylalanine, tyrosine and tryptophan biosynthesis	1	0.0353982	1	2805	783	5	5085	1.29885	1	1	100
KEGG_PATHWAY	hsa00410:beta-Alanine metabolism	7	0.247788	0.109298	642590, 6723, 1806, 646347, 2572, 26275, 6611, 18, 217	783	22	5085	2.06635	1	0.442885	76.183
KEGG_PATHWAY	hsa00430:Taurine and hypotaurine metabolism	2	0.0707965	0.812023	2572, 124975	783	10	5085	1.29885	1	0.944649	100
KEGG_PATHWAY	hsa00450:Selenoamino acid metabolism	2	0.0707965	0.987134	124975, 4144	783	26	5085	0.499558	1	0.995604	100
KEGG_PATHWAY	hsa00460:Cyanoamino acid metabolism	1	0.0353982	1	124975	783	7	5085	0.92775	1	1	100
KEGG_PATHWAY	hsa00471:D-Glutamine and D-glutamate metabolism	1	0.0353982	1	2744	783	4	5085	1.62356	1	1	100
KEGG_PATHWAY	hsa00480:Glutathione metabolism	6	0.212389	0.901895	642590, 6723, 646347, 2941, 2878, 124975, 79017, 6611	783	50	5085	0.77931	1	0.975542	100
KEGG_PATHWAY	hsa00500:Starch and sucrose metabolism	6	0.212389	0.795894	2990, 2538, 283209, 5837, 54490, 6476	783	42	5085	0.92775	1	0.940996	100
KEGG_PATHWAY	hsa00510:N-Glycan biosynthesis	6	0.212389	0.856908	57171, 79868, 91869, 11253, 4248, 4247	783	46	5085	0.847076	1	0.962201	100
KEGG_PATHWAY	hsa00511:Other glycan degradation	2	0.0707965	0.931163	10825, 4758	783	16	5085	0.811782	1	0.981745	100
KEGG_PATHWAY	hsa00512:O-Glycan biosynthesis	4	0.141593	0.861816	8473, 6483, 2590, 56913	783	30	5085	0.8659	1	0.963283	100
KEGG_PATHWAY	hsa00520:Amino sugar and nucleotide sugar metabolism	8	0.283186	0.525286	51086, 27159, 7264, 10007, 5372, 8790, 29926, 2762, 1118	783	44	5085	1.18077	1	0.840098	99.9902
KEGG_PATHWAY	hsa00531:Glycosaminoglycan degradation	4	0.141593	0.647959	9955, 2990, 8372, 3423	783	21	5085	1.237	1	0.899421	99.9998
KEGG_PATHWAY	hsa00532:Chondroitin sulfate biosynthesis	4	0.141593	0.680014	11285, 29940, 22856, 51363	783	22	5085	1.18077	1	0.906293	99.9999
KEGG_PATHWAY	hsa00533:Keratan sulfate biosynthesis	4	0.141593	0.367661	9435, 11041, 6483, 6487	783	14	5085	1.8555	1	0.74902	99.6591
KEGG_PATHWAY	hsa00534:Heparan sulfate biosynthesis	6	0.212389	0.37029	11285, 9957, 3340, 9955, 9653, 90161	783	26	5085	1.49867	1	0.74111	99.6763
KEGG_PATHWAY	hsa00561:Glycerolipid metabolism	6	0.212389	0.843277	137964, 8526, 217, 8613, 1606, 3990	783	45	5085	0.8659	1	0.957172	100
KEGG_PATHWAY	hsa00562:Inositol phosphate metabolism	11	0.389381	0.313097	8396, 5728, 5335, 5332, 5298, 4329, 8867, 3631, 200576, 5305, 3613	783	54	5085	1.3229	1	0.708323	99.049
KEGG_PATHWAY	hsa00563:Glycosylphosphatidylinositol(GPI)-anchor biosynthesis	2	0.0707965	0.984783	284098, 2822	783	25	5085	0.51954	1	0.994949	100
KEGG_PATHWAY	hsa00564:Glycerophospholipid metabolism	15	0.530973	0.151542	1119, 137964, 2819, 8760, 1606, 8613, 51126, 11313, 162466, 1375, 23761, 1120, 55500, 8526, 54675, 10434	783	68	5085	1.43256	1	0.527411	86.9592
KEGG_PATHWAY	hsa00565:Ether lipid metabolism	5	0.176991	0.808946	5168, 137964, 8540, 5049, 8613	783	35	5085	0.92775	1	0.946068	100
KEGG_PATHWAY	hsa00590:Arachidonic acid metabolism	5	0.176991	0.98064	2053, 284541, 2878, 124975, 1579	783	56	5085	0.579844	1	0.993824	100
KEGG_PATHWAY	hsa00600:Sphingolipid metabolism	6	0.212389	0.737955	7357, 9514, 166929, 10825, 4758, 8613	783	39	5085	0.999116	1	0.922346	100
KEGG_PATHWAY	hsa00601:Glycosphingolipid biosynthesis	5	0.176991	0.550357	11041, 2651, 2529, 6487, 84002	783	25	5085	1.29885	1	0.849233	99.995
KEGG_PATHWAY	hsa00603:Glycosphingolipid biosynthesis	2	0.0707965	0.90377	6483, 8706	783	14	5085	0.92775	1	0.97552	100
KEGG_PATHWAY	hsa00604:Glycosphingolipid biosynthesis	3	0.106195	0.696015	6483, 8869, 81849	783	15	5085	1.29885	1	0.911113	100
KEGG_PATHWAY	hsa00620:Pyruvate metabolism	8	0.283186	0.419752	4200, 9380, 31, 4190, 3029, 217, 84532, 39	783	40	5085	1.29885	1	0.77616	99.8826
KEGG_PATHWAY	hsa00630:Glyoxylate and dicarboxylate metabolism	5	0.176991	0.188908	48, 25902, 9380, 4190, 50	783	15	5085	2.16475	1	0.581075	92.5382
KEGG_PATHWAY	hsa00640:Propanoate metabolism	7	0.247788	0.368446	31, 26275, 4329, 18, 217, 84532, 39	783	32	5085	1.42062	1	0.744395	99.6643
KEGG_PATHWAY	hsa00650:Butanoate metabolism	7	0.247788	0.427237	123876, 2572, 35, 18, 3157, 217, 39	783	34	5085	1.33705	1	0.77916	99.9
KEGG_PATHWAY	hsa00670:One carbon pool by folate	3	0.106195	0.730304	10588, 25902, 4548	783	16	5085	1.21767	1	0.922126	100
KEGG_PATHWAY	hsa00730:Thiamine metabolism	1	0.0353982	1	8776	783	8	5085	0.811782	1	1	100
KEGG_PATHWAY	hsa00740:Riboflavin metabolism	1	0.0353982	1	8776	783	16	5085	0.405891	1	1	100
KEGG_PATHWAY	hsa00750:Vitamin B6 metabolism	1	0.0353982	1	57026	783	6	5085	1.08238	1	1	100
KEGG_PATHWAY	hsa00760:Nicotinate and nicotinamide metabolism	4	0.141593	0.737498	93034, 23530, 10135, 57665, 30833	783	24	5085	1.08238	1	0.92411	100
KEGG_PATHWAY	hsa00770:Pantothenate and CoA biosynthesis	4	0.141593	0.41235	79646, 1806, 80025, 586	783	15	5085	1.7318	1	0.773222	99.8626
KEGG_PATHWAY	hsa00830:Retinol metabolism	9	0.318584	0.604315	8854, 157506, 284541, 8608, 54490, 10901, 1579, 131, 56603	783	54	5085	1.08238	1	0.882396	99.999
KEGG_PATHWAY	hsa00860:Porphyrin and chlorophyll metabolism	5	0.176991	0.769619	2990, 7390, 3052, 54490, 3145	783	33	5085	0.983978	1	0.933994	100
KEGG_PATHWAY	hsa00900:Terpenoid backbone biosynthesis	2	0.0707965	0.91861	3157, 39	783	15	5085	0.8659	1	0.978613	100
KEGG_PATHWAY	hsa00903:Limonene and pinene degradation	3	0.106195	0.658193	51126, 217, 55432	783	14	5085	1.39163	1	0.903118	99.9998
KEGG_PATHWAY	hsa00910:Nitrogen metabolism	3	0.106195	0.88928	765, 768, 2744	783	23	5085	0.847076	1	0.972948	100
KEGG_PATHWAY	hsa00920:Sulfur metabolism	1	0.0353982	1	445329, 6818	783	12	5085	0.541188	1	1	100
KEGG_PATHWAY	hsa00970:Aminoacyl-tRNA biosynthesis	4	0.141593	0.962755	2193, 6301, 92675, 23438, 51067	783	41	5085	0.633586	1	0.989155	100
KEGG_PATHWAY	hsa00980:Metabolism of xenobiotics by cytochrome P450	5	0.176991	0.988082	1572, 2941, 54490, 131, 1545	783	60	5085	0.541188	1	0.995855	100
KEGG_PATHWAY	hsa00982:Drug metabolism	3	0.106195	0.99963	2941, 54490, 131	783	62	5085	0.314238	1	0.999913	100
KEGG_PATHWAY	hsa00983:Drug metabolism	5	0.176991	0.915082	3704, 1806, 2990, 7372, 54490	783	43	5085	0.755146	1	0.97857	100
KEGG_PATHWAY	hsa01040:Biosynthesis of unsaturated fatty acids	8	0.283186	0.0411777	122970, 644189, 79966, 6319, 9200, 30, 60481, 11332, 55432	783	22	5085	2.36155	0.999615	0.269868	40.6218
KEGG_PATHWAY	hsa02010:ABC transporters	8	0.283186	0.525286	10057, 89845, 23457, 8647, 94160, 19, 10060, 6890	783	44	5085	1.18077	1	0.840098	99.9902
KEGG_PATHWAY	hsa03010:Ribosome	7	0.247788	0.995111	727997, 100128060, 6147, 729798, 440027, 391370, 6206, 6207, 442270, 9045, 645630, 391825, 3188, 6201, 6227, 130773, 149224, 644315, 389101, 728207, 729236	783	87	5085	0.522526	1	0.998501	100
KEGG_PATHWAY	hsa03018:RNA degradation	12	0.424779	0.253064	10914, 25804, 3313, 23404, 22803, 56915, 167227, 246175, 23517, 22894, 4850, 64895	783	57	5085	1.36721	1	0.649807	97.3132
KEGG_PATHWAY	hsa03020:RNA polymerase	6	0.212389	0.435533	5437, 64425, 9533, 11128, 5430, 5432	783	28	5085	1.39163	1	0.778249	99.9166
KEGG_PATHWAY	hsa03022:Basal transcription factors	7	0.247788	0.45637	2963, 2960, 6908, 6874, 6883, 6884, 6880	783	35	5085	1.29885	1	0.794636	99.9477
KEGG_PATHWAY	hsa03040:Spliceosome	16	0.566372	0.891798	6434, 83443, 6633, 151903, 10915, 7307, 25804, 23350, 119358, 3183, 9129, 1655, 3192, 10465, 10189, 6427, 6426	783	126	5085	0.824667	1	0.973111	100
KEGG_PATHWAY	hsa03050:Proteasome	2	0.0707965	0.999624	9491, 5713	783	47	5085	0.276351	1	0.999917	100
KEGG_PATHWAY	hsa03060:Protein export	1	0.0353982	1	6731	783	8	5085	0.811782	1	1	100
KEGG_PATHWAY	hsa03320:PPAR signaling pathway	11	0.389381	0.632911	5465, 79966, 6319, 30, 1375, 284541, 1120, 5170, 1579, 1622, 5467, 23305	783	69	5085	1.03532	1	0.895426	99.9996
KEGG_PATHWAY	hsa03410:Base excision repair	3	0.106195	0.97899	10038, 5423, 328	783	35	5085	0.55665	1	0.99337	100
KEGG_PATHWAY	hsa03420:Nucleotide excision repair	4	0.141593	0.974523	2067, 5887, 8450, 1642	783	44	5085	0.590387	1	0.992037	100
KEGG_PATHWAY	hsa03440:Homologous recombination	1	0.0353982	1	675	783	28	5085	0.231938	1	1	100
KEGG_PATHWAY	hsa03450:Non-homologous end-joining	1	0.0353982	1	27434	783	13	5085	0.499558	1	1	100
KEGG_PATHWAY	hsa04012:ErbB signaling pathway	26	0.920354	0.00100689	2066, 3725, 5601, 57144, 6714, 816, 817, 3084, 5578, 6464, 5609, 3845, 867, 1027, 27, 208, 6416, 6198, 1399, 2549, 5335, 2885, 6777, 56924, 6654, 5594	783	87	5085	1.94081	0.171703	0.0460041	1.241
KEGG_PATHWAY	hsa04070:Phosphatidylinositol signaling system	14	0.495575	0.346493	8396, 5728, 5578, 5332, 8760, 200576, 1606, 3613, 5335, 5298, 8526, 8867, 3631, 5305	783	74	5085	1.22864	1	0.746288	99.4873
KEGG_PATHWAY	hsa04080:Neuroactive ligand-receptor interaction	31	1.09735	0.963997	2561, 2358, 5732, 5618, 11255, 3361, 2911, 2897, 153, 728, 6869, 4988, 10381, 7068, 2555, 10886, 2906, 148, 2908, 799, 23620, 1902, 23566, 9568, 122042, 1909, 1813, 56288, 3061, 2567, 116443	783	256	5085	0.786413	1	0.98894	100
KEGG_PATHWAY	hsa04110:Cell cycle	22	0.778761	0.365025	8555, 10971, 7529, 8556, 890, 2033, 1017, 7465, 1027, 1871, 996, 7042, 1021, 9134, 994, 9133, 993, 1387, 51434, 894, 7532, 4087	783	125	5085	1.14299	1	0.757195	99.6411
KEGG_PATHWAY	hsa04114:Oocyte meiosis	29	1.02655	0.00381186	10971, 115, 9985, 27330, 5534, 9748, 3480, 3481, 23291, 109, 5515, 108, 7529, 816, 817, 1017, 5567, 996, 6196, 6197, 9134, 9133, 5529, 5527, 5500, 51434, 7532, 5594, 11261	783	110	5085	1.71212	0.510406	0.0762864	4.62386
KEGG_PATHWAY	hsa04120:Ubiquitin mediated proteolysis	32	1.13274	0.0147859	64750, 57154, 55236, 867, 330, 7329, 331, 8924, 23291, 55284, 10277, 23327, 6921, 6477, 51465, 1642, 4214, 329, 65264, 7317, 8065, 9817, 84447, 996, 7320, 7321, 64326, 54926, 55294, 8452, 51434, 8450	783	137	5085	1.51691	0.938309	0.169483	16.8608
KEGG_PATHWAY	hsa04130:SNARE interactions in vesicular transport	7	0.247788	0.54107	2054, 10791, 9570, 6804, 8675, 143187, 6616	783	38	5085	1.19631	1	0.845454	99.9936
KEGG_PATHWAY	hsa04140:Regulation of autophagy	5	0.176991	0.808946	3481, 9706, 5562, 10533, 3440	783	35	5085	0.92775	1	0.946068	100
KEGG_PATHWAY	hsa04142:Lysosome	22	0.778761	0.252564	4864, 968, 2990, 950, 9374, 6272, 4758, 23545, 1514, 23457, 256471, 162, 3482, 8905, 533, 1201, 2760, 3920, 1176, 3423, 1515, 10717	783	117	5085	1.22114	1	0.656096	97.2909
KEGG_PATHWAY	hsa04144:Endocytosis	31	1.09735	0.393087	64750, 57154, 867, 84612, 3480, 153, 7852, 23327, 51510, 5868, 2066, 8396, 6714, 64145, 2060, 6455, 7037, 6456, 22841, 2263, 128866, 3791, 130399, 200576, 9815, 9135, 160, 56288, 2869, 29924, 56904	783	184	5085	1.09414	1	0.757046	99.795
KEGG_PATHWAY	hsa04150:mTOR signaling pathway	15	0.530973	0.0221047	6196, 6197, 3481, 6198, 7422, 6009, 7248, 9706, 51719, 5562, 5170, 54541, 27330, 208, 5594	783	52	5085	1.87334	0.984701	0.217983	24.2008
KEGG_PATHWAY	hsa04260:Cardiac muscle contraction	7	0.247788	0.986612	783, 6548, 481, 775, 70, 100128525, 7386, 488	783	78	5085	0.582818	1	0.995544	100
KEGG_PATHWAY	hsa04270:Vascular smooth muscle contraction	26	0.920354	0.0312812	115, 4660, 10266, 5578, 5332, 10672, 1579, 3778, 4638, 109, 387, 4637, 108, 284541, 4882, 9475, 5581, 148, 775, 5567, 2776, 1909, 9138, 5500, 2982, 5594	783	112	5085	1.50759	0.997376	0.257069	32.5615
KEGG_PATHWAY	hsa04320:Dorso-ventral axis formation	9	0.318584	0.0288462	2885, 4853, 4851, 2113, 3845, 2114, 56907, 6654, 5594	783	25	5085	2.33793	0.995804	0.2503	30.4298
KEGG_PATHWAY	hsa04340:Hedgehog signaling pathway	17	0.60177	0.00829946	1456, 7471, 1453, 51715, 1452, 1454, 5567, 7472, 2736, 7481, 5727, 2737, 7474, 654, 23291, 8643, 27148	783	56	5085	1.97147	0.789543	0.121793	9.81516
KEGG_PATHWAY	hsa04360:Axon guidance	33	1.16814	0.00318963	57556, 3845, 1073, 5534, 3984, 387, 25791, 7852, 2049, 8482, 9475, 57144, 2044, 1948, 2045, 1969, 6092, 5362, 2773, 57522, 1942, 6387, 6405, 8633, 8829, 2534, 80031, 4773, 56924, 1630, 5879, 5594, 11261	783	129	5085	1.66132	0.449767	0.0719565	3.88277
KEGG_PATHWAY	hsa04370:VEGF signaling pathway	14	0.495575	0.365454	6714, 5578, 5603, 3791, 3845, 208, 5534, 9047, 5335, 7422, 4773, 5879, 11261, 5594	783	75	5085	1.21226	1	0.752009	99.6441
KEGG_PATHWAY	hsa04510:Focal adhesion	40	1.41593	0.0680702	3725, 1293, 5578, 6464, 3082, 2335, 330, 331, 3480, 7422, 4638, 387, 1288, 60, 9475, 57144, 5601, 6714, 5728, 596, 5908, 329, 5170, 3791, 5649, 208, 2889, 1399, 2885, 3915, 5500, 7094, 894, 2534, 7058, 56924, 5879, 83660, 6654, 5594	783	201	5085	1.29239	0.999998	0.346401	58.2673
KEGG_PATHWAY	hsa04512:ECM-receptor interaction	9	0.318584	0.958137	1293, 6383, 3915, 7058, 2335, 1288, 961, 9900, 5649	783	84	5085	0.695813	1	0.98767	100
KEGG_PATHWAY	hsa04530:Tight junction	30	1.06195	0.031687	1457, 5578, 8573, 3845, 9863, 5520, 84612, 64398, 9223, 5521, 154043, 9218, 387, 5515, 23136, 5865, 60, 7082, 5581, 6714, 5728, 55870, 2773, 208, 5522, 29119, 4628, 56288, 2035, 4950, 1495	783	134	5085	1.45394	0.997574	0.249287	32.9108
KEGG_PATHWAY	hsa04540:Gap junction	24	0.849558	0.00684653	6714, 115, 1453, 5578, 5332, 2776, 3845, 5567, 1902, 2773, 2911, 153, 10381, 2885, 109, 108, 203068, 1813, 5598, 2982, 7082, 10746, 6654, 5594	783	89	5085	1.75126	0.723267	0.110229	8.16355
KEGG_PATHWAY	hsa04610:Complement and coagulation cascades	7	0.247788	0.965447	7035, 728, 2244, 2160, 3075, 733, 1380	783	69	5085	0.658837	1	0.988836	100
KEGG_PATHWAY	hsa04612:Antigen processing and presentation	9	0.318584	0.954188	1514, 3117, 4800, 3119, 4801, 1385, 6890, 731682, 821, 100133583, 3440, 100133678	783	83	5085	0.704196	1	0.986899	100
KEGG_PATHWAY	hsa04614:Renin-angiotensin system	1	0.0353982	1	59272	783	17	5085	0.382015	1	1	100
KEGG_PATHWAY	hsa04623:Cytosolic DNA-sensing pathway	6	0.212389	0.940451	9533, 29108, 11128, 3551, 3440, 29110	783	55	5085	0.708464	1	0.983776	100
KEGG_PATHWAY	hsa04640:Hematopoietic cell lineage	5	0.176991	0.999598	7037, 1440, 912, 1380, 1438	783	86	5085	0.377573	1	0.999915	100
KEGG_PATHWAY	hsa04664:Fc epsilon RI signaling pathway	15	0.530973	0.307474	5601, 5578, 5603, 5609, 3845, 208, 6416, 5335, 2885, 2534, 2205, 5879, 6654, 5581, 5594	783	78	5085	1.24889	1	0.706796	98.9479
KEGG_PATHWAY	hsa04666:Fc gamma R-mediated phagocytosis	19	0.672566	0.200374	8396, 5578, 8936, 200576, 8613, 1073, 208, 3984, 10092, 4082, 6198, 1399, 5335, 81873, 85477, 10810, 5879, 5594, 5581	783	95	5085	1.29885	1	0.589216	93.7455
KEGG_PATHWAY	hsa04670:Leukocyte transendothelial migration	17	0.60177	0.747872	5781, 5908, 5578, 5603, 2773, 6387, 4478, 5335, 387, 29119, 7852, 90952, 60, 4950, 1495, 5879, 9475	783	118	5085	0.935613	1	0.925915	100
KEGG_PATHWAY	hsa04672:Intestinal immune network for IgA production	8	0.283186	0.645262	958, 3117, 3119, 8741, 8742, 3601, 731682, 100133583, 100133678, 7042, 6387, 407977, 7852	783	49	5085	1.06029	1	0.900457	99.9997
KEGG_PATHWAY	hsa04710:Circadian rhythm	6	0.212389	0.0374351	1453, 79365, 8553, 1454, 406, 9575	783	13	5085	2.99735	0.999203	0.276972	37.684
KEGG_PATHWAY	hsa04720:Long-term potentiation	20	0.707965	0.00549938	5908, 2906, 816, 5578, 2033, 817, 775, 5332, 2776, 5567, 3845, 27330, 2911, 5534, 6196, 6197, 1387, 5500, 5594, 11261	783	68	5085	1.91007	0.643429	0.0979833	6.6074
KEGG_PATHWAY	hsa04722:Neurotrophin signaling pathway	42	1.48673	5.37226e-07	3725, 10971, 10818, 5781, 6464, 8767, 3845, 27330, 2310, 387, 4908, 7161, 4217, 5601, 7529, 596, 5908, 816, 4214, 5603, 4215, 817, 2309, 5609, 3551, 8660, 6272, 208, 6196, 2889, 6197, 1399, 2549, 5335, 2885, 396, 3667, 7532, 5598, 4915, 5879, 6654, 5594	783	124	5085	2.19967	0.000100456	0.000100456	0.000665939
KEGG_PATHWAY	hsa04730:Long-term depression	12	0.424779	0.499644	3480, 5515, 5578, 5332, 2776, 10672, 3845, 2982, 2773, 1392, 2911, 5594	783	69	5085	1.12944	1	0.822089	99.9813
KEGG_PATHWAY	hsa04740:Olfactory transduction	21	0.743363	1	126370, 26692, 816, 817, 26534, 5567, 4992, 120787, 4991, 219981, 8392, 26539, 219464, 391195, 390064, 109, 390181, 391112, 81318, 2979, 2978	783	379	5085	0.35984	1	1	100
KEGG_PATHWAY	hsa04742:Taste transduction	2	0.0707965	0.999838	5567, 6340	783	52	5085	0.249779	1	0.999963	100
KEGG_PATHWAY	hsa04810:Regulation of actin cytoskeleton	42	1.48673	0.0781513	10152, 3845, 2335, 2253, 10672, 1073, 55740, 3984, 3071, 3481, 8817, 4638, 387, 2245, 85464, 5962, 5305, 60, 9475, 8396, 57144, 6548, 8874, 2263, 8936, 200576, 89846, 10092, 4478, 1399, 2257, 81873, 9138, 7074, 5500, 85477, 4628, 56924, 5879, 6654, 5594, 5217	783	215	5085	1.26864	1	0.378445	63.531
KEGG_PATHWAY	hsa04910:Insulin signaling pathway	32	1.13274	0.0119956	6464, 5577, 3845, 867, 3481, 5565, 5564, 5562, 2203, 5601, 6009, 5170, 5567, 3551, 8660, 23265, 208, 10211, 2889, 6198, 1399, 7248, 2885, 5573, 2538, 5837, 5500, 31, 3667, 3643, 6654, 5594	783	135	5085	1.53938	0.895309	0.148875	13.8944
KEGG_PATHWAY	hsa04912:GnRH signaling pathway	24	0.849558	0.0219561	3725, 5601, 6714, 115, 816, 4214, 5578, 5603, 817, 4215, 775, 5332, 5609, 2776, 3845, 5567, 6416, 109, 2885, 108, 5598, 10746, 6654, 5594	783	98	5085	1.59043	0.98426	0.22854	24.0579
KEGG_PATHWAY	hsa04914:Progesterone-mediated oocyte maturation	23	0.814159	0.00915019	5601, 115, 890, 5603, 1017, 5567, 3845, 2773, 27330, 208, 996, 6196, 6197, 3480, 3481, 994, 9133, 109, 993, 108, 5500, 51434, 5594	783	86	5085	1.73684	0.820748	0.123859	10.7695
KEGG_PATHWAY	hsa04916:Melanogenesis	23	0.814159	0.0434716	7471, 115, 816, 5578, 2033, 817, 5332, 2776, 3845, 5567, 1385, 7472, 2773, 7481, 7474, 8322, 10381, 109, 108, 1387, 6932, 5594, 6934	783	99	5085	1.50877	0.999754	0.273604	42.3589
KEGG_PATHWAY	hsa04920:Adipocytokine signaling pathway	14	0.495575	0.221855	5601, 5781, 3551, 8660, 208, 5465, 5565, 1375, 5564, 2538, 1120, 5562, 3667, 79602, 23305	783	67	5085	1.35701	1	0.616071	95.5374
KEGG_PATHWAY	hsa04930:Type II diabetes mellitus	11	0.389381	0.175693	5601, 3481, 777, 775, 389692, 3667, 3551, 3643, 8660, 5594, 5581	783	47	5085	1.51993	1	0.560076	90.8832
KEGG_PATHWAY	hsa04940:Type I diabetes mellitus	4	0.141593	0.967154	3481, 3117, 3119, 2572, 731682, 100133583, 100133678	783	42	5085	0.6185	1	0.989223	100
KEGG_PATHWAY	hsa04950:Maturity onset diabetes of the young	9	0.318584	0.0288462	6928, 3174, 3110, 3171, 3481, 2494, 389692, 5080, 3170	783	25	5085	2.33793	0.995804	0.2503	30.4298
KEGG_PATHWAY	hsa04960:Aldosterone-regulated sodium reabsorption	11	0.389381	0.0876476	3481, 5578, 481, 3667, 23327, 5170, 3845, 3643, 6340, 8660, 5594	783	41	5085	1.74236	1	0.387431	67.9241
KEGG_PATHWAY	hsa05010:Alzheimer's disease	21	0.743363	0.893104	8851, 4717, 2906, 317, 775, 4035, 5332, 2776, 4704, 23621, 488, 5534, 351, 54205, 6390, 22926, 3416, 100128525, 7386, 515, 5594, 11261	783	163	5085	0.836683	1	0.972797	100
KEGG_PATHWAY	hsa05012:Parkinson's disease	11	0.389381	0.996808	54205, 4717, 6390, 317, 7317, 6571, 4704, 100128525, 51465, 7386, 515, 291	783	128	5085	0.5581	1	0.999068	100
KEGG_PATHWAY	hsa05014:Amyotrophic lateral sclerosis (ALS)	13	0.460177	0.103543	4217, 1616, 54205, 596, 2906, 5603, 317, 6506, 5868, 9973, 5879, 5534, 11261	783	53	5085	1.59293	1	0.433218	74.2037
KEGG_PATHWAY	hsa05016:Huntington's disease	25	0.884956	0.809155	5437, 25942, 2033, 317, 5332, 6874, 4704, 10540, 6390, 1387, 6908, 7019, 100128525, 515, 4717, 146754, 2776, 1385, 6667, 291, 54205, 9586, 160, 5430, 5432, 7386	783	180	5085	0.90198	1	0.944681	100
KEGG_PATHWAY	hsa05020:Prion diseases	7	0.247788	0.45637	4684, 3915, 4851, 5567, 2534, 733, 5594	783	35	5085	1.29885	1	0.794636	99.9477
KEGG_PATHWAY	hsa05110:Vibrio cholerae infection	15	0.530973	0.0403757	115, 5578, 5567, 23545, 55176, 523, 5335, 109, 533, 127124, 529, 245973, 60, 526, 7082	783	56	5085	1.73953	0.99955	0.274665	40.0032
KEGG_PATHWAY	hsa05120:Epithelial cell signaling in Helicobacter pylori infection	17	0.60177	0.0495233	3725, 5601, 6714, 5781, 5603, 3551, 23545, 6416, 523, 5335, 533, 127124, 529, 245973, 526, 7082, 5879	783	68	5085	1.62356	0.999925	0.296564	46.72
KEGG_PATHWAY	hsa05130:Pathogenic Escherichia coli infection	11	0.389381	0.378457	10971, 10092, 10381, 387, 5578, 81873, 203068, 2534, 4950, 60, 9475	783	57	5085	1.25328	1	0.745416	99.7247
KEGG_PATHWAY	hsa05200:Pathways in cancer	71	2.51327	0.00182632	3725, 10342, 5915, 5578, 3082, 2335, 2253, 330, 331, 3480, 8322, 387, 8643, 1387, 1288, 6921, 1488, 5601, 675, 2263, 6688, 3551, 7481, 208, 2885, 2257, 3915, 6777, 6932, 2113, 1612, 1495, 5879, 6654, 5594, 6934, 4087, 861, 7471, 8030, 2033, 862, 26060, 3845, 867, 1027, 7472, 7474, 1438, 7042, 8817, 7422, 27148, 5728, 596, 329, 54583, 1017, 130399, 2736, 5727, 5467, 2737, 1871, 54205, 1021, 9134, …	783	328	5085	1.40577	0.289535	0.0476604	2.24049
KEGG_PATHWAY	hsa05210:Colorectal cancer	19	0.672566	0.0851034	3725, 5601, 596, 26060, 3845, 130399, 208, 7042, 3480, 54205, 8322, 2885, 6932, 5879, 1630, 6654, 5594, 6934, 4087	783	84	5085	1.46894	1	0.386879	66.7975
KEGG_PATHWAY	hsa05211:Renal cell carcinoma	22	0.778761	0.00137537	3725, 57144, 5908, 5781, 2033, 54583, 3082, 3845, 208, 7042, 2889, 1399, 7422, 2549, 2885, 1387, 2113, 6921, 56924, 5879, 6654, 5594	783	70	5085	2.04105	0.226919	0.0419883	1.69161
KEGG_PATHWAY	hsa05212:Pancreatic cancer	13	0.460177	0.429797	5601, 7042, 1021, 675, 7422, 3845, 3551, 130399, 5879, 1871, 208, 5594, 4087	783	72	5085	1.17257	1	0.777028	99.9054
KEGG_PATHWAY	hsa05213:Endometrial cancer	12	0.424779	0.165423	5728, 2309, 3845, 5170, 208, 2310, 2885, 29119, 6932, 1495, 6654, 6934, 5594	783	52	5085	1.49867	1	0.544519	89.3708
KEGG_PATHWAY	hsa05214:Glioma	14	0.495575	0.160804	5728, 816, 5578, 6464, 817, 3845, 208, 1871, 3480, 1021, 5335, 2885, 6654, 5594	783	63	5085	1.44317	1	0.541846	88.618
KEGG_PATHWAY	hsa05215:Prostate cancer	22	0.778761	0.0262654	5728, 596, 2033, 1017, 2263, 3845, 5170, 3551, 1385, 1027, 1871, 208, 3480, 9134, 3481, 2885, 9586, 1387, 6932, 6654, 5594, 6934	783	89	5085	1.60532	0.993107	0.241579	28.1031
KEGG_PATHWAY	hsa05216:Thyroid cancer	6	0.212389	0.46764	10342, 8030, 6932, 3845, 5594, 6934	783	29	5085	1.34364	1	0.801099	99.9596
KEGG_PATHWAY	hsa05217:Basal cell carcinoma	12	0.424779	0.216123	8322, 7471, 8643, 27148, 6932, 7472, 2736, 7481, 2737, 5727, 7474, 6934	783	55	5085	1.41693	1	0.612735	95.1123
KEGG_PATHWAY	hsa05218:Melanoma	11	0.389381	0.669949	3480, 1021, 8817, 5728, 2257, 3082, 3845, 2253, 1871, 208, 5594	783	71	5085	1.00615	1	0.907695	99.9999
KEGG_PATHWAY	hsa05219:Bladder cancer	5	0.176991	0.905568	7422, 3845, 1612, 1871, 5594	783	42	5085	0.773125	1	0.975483	100
KEGG_PATHWAY	hsa05220:Chronic myeloid leukemia	18	0.637168	0.0597935	1488, 861, 5781, 6464, 3845, 3551, 867, 130399, 1027, 1871, 208, 7042, 1021, 1399, 2885, 6777, 6654, 5594	783	75	5085	1.55862	0.99999	0.328051	53.4331
KEGG_PATHWAY	hsa05221:Acute myeloid leukemia	15	0.530973	0.052712	861, 11040, 862, 6688, 3845, 3551, 5467, 208, 6198, 2885, 6777, 6932, 6654, 5594, 6934	783	58	5085	1.67955	0.99996	0.30348	48.8938
KEGG_PATHWAY	hsa05222:Small cell lung cancer	18	0.637168	0.138206	5728, 596, 5915, 329, 317, 1017, 2335, 330, 3551, 331, 1027, 1871, 208, 1021, 54205, 9134, 3915, 1288	783	84	5085	1.39163	1	0.509919	84.1778
KEGG_PATHWAY	hsa05223:Non-small cell lung cancer	12	0.424779	0.198545	5578, 2309, 5915, 3845, 5170, 208, 2310, 1871, 1021, 5335, 2885, 6654, 5594	783	54	5085	1.44317	1	0.593324	93.5658
KEGG_PATHWAY	hsa05310:Asthma	5	0.176991	0.672483	958, 3117, 6356, 3119, 2205, 731682, 100133583, 100133678	783	29	5085	1.1197	1	0.904182	99.9999
KEGG_PATHWAY	hsa05320:Autoimmune thyroid disease	4	0.141593	0.989785	958, 3117, 3119, 731682, 100133583, 3440, 100133678	783	51	5085	0.509353	1	0.996445	100
KEGG_PATHWAY	hsa05322:Systemic lupus erythematosus	6	0.212389	0.999686	644914, 100133678, 8360, 121504, 8362, 8361, 8364, 8363, 8366, 8365, 554313, 8368, 8367, 958, 3117, 3119, 8370, 728914, 440926, 731682, 100133583, 3021, 3020, 8294, 8359, 733	783	99	5085	0.393591	1	0.999924	100
KEGG_PATHWAY	hsa05330:Allograft rejection	3	0.106195	0.981801	958, 3117, 3119, 731682, 100133583, 100133678	783	36	5085	0.541188	1	0.994092	100
KEGG_PATHWAY	hsa05332:Graft-versus-host disease	2	0.0707965	0.998554	3117, 3119, 731682, 100133583, 100133678	783	39	5085	0.333039	1	0.999625	100
KEGG_PATHWAY	hsa05340:Primary immunodeficiency	4	0.141593	0.922476	7535, 958, 5896, 6890	783	35	5085	0.7422	1	0.979508	100
KEGG_PATHWAY	hsa05410:Hypertrophic cardiomyopathy (HCM)	11	0.389381	0.862476	7042, 1756, 783, 5565, 5564, 775, 5562, 70, 4607, 60, 488	783	85	5085	0.840433	1	0.962491	100
KEGG_PATHWAY	hsa05412:Arrhythmogenic right ventricular cardiomyopathy (ARVC)	9	0.318584	0.916047	1756, 783, 29119, 775, 6932, 60, 1495, 488, 6934	783	76	5085	0.769056	1	0.978266	100
KEGG_PATHWAY	hsa05414:Dilated cardiomyopathy	13	0.460177	0.776092	7042, 1756, 153, 783, 115, 109, 108, 775, 70, 5567, 4607, 60, 488	783	92	5085	0.917666	1	0.935663	100
KEGG_PATHWAY	hsa05416:Viral myocarditis	12	0.424779	0.540405	1756, 958, 3117, 3119, 8672, 731682, 27, 100133583, 100133678, 1525, 54205, 4628, 2534, 60, 5879	783	71	5085	1.09762	1	0.848625	99.9935
